# Supplementary material for: Tandem riboswitches form a natural Boolean logic gate to control purine metabolism in bacteria
Source: eLife. 2018 Mar 5;7:e33908. doi: 10.7554/eLife.33908 (PMC5912903; doi:10.7554/eLife.33908)
Supplement: Supplementary file 2. [file elife-33908-supp2.sto]

# STOCKHOLM 1.0

NZ_JRMY01000001.1/92300-92408                        AAAAAGUGUAUCU-A-GGGAUCCAC----....---Cuau------------------------------...--..---------------------------....................................................................................---.G.G-....AA-G-GACCGAGCGAUACA---AGA-GAAGAGUAAU--------------------------------------------------CUUCUC-UACACCG--AAGGG.AGAAAAGCCCGGG-CGGG.UAGGUUUUUCCUAUC.
NZ_CP009283.1/7082116-7081989                        AAAUAGCGCAUCU-A-GGGUUCCGCUUCA....GCAGC----UGCAAG----------------------...--..---------------------GCUGUG....................................................................................AGAAG.G-....CU-G-GUCCGAGCGAUGCG---GAC-AC---UGCUGA--------------------------------------------------UGUGU-UACACCGCUUAGGG.ACAAAAACCCAGA-AGGA.CAGCUUCACUUGAG..
NZ_CCDG010000038.1/57170-57043                       AAAUAGCGCAUCU-A-GGGUUCCGCUUCA....UCAGC----UG--------------------------...--..-----------------CAAUGCUGGC....................................................................................AGAAG.G-....CU-G-GUCCAAGCGAUGCG---GAC-AC---UGCUGA--------------------------------------------------UGUGU-UACACCGCUUAGGG.ACAAAAACCCAGA-AGGA.CAGCUUCACUUGAG..
NZ_CP009284.1/6725188-6725061                        AAAUAGCGCAUCU-A-GGGUUCCGCUUCA....UCAGC--UG----------------------------...--..-----------------CAUGGCUGUC....................................................................................UGAAG.G-....CU-G-GUCCAAGCGAUGCG---GAC-AC---UGCUGA--------------------------------------------------UGUGU-UACACCGCUUAGGG.ACAAAAACCCAGA-AGGA.CAGCUUCACUUGAG..
NZ_JQCR01000002.1/2277529-2277654                    AAAUAGCGCAUCU-A-GGGUUCCGCUUCA....UUGCU--GU----------------------------...--..-------------------UUGGCG-U....................................................................................AGAAG.GU....CA-G-GACCGAGCGUUGCG---GGC-ACA--GUUU----------------------------------------------------UGUGU-UACACCACUCAGGG.AUAAAAACCCAGA-AGGA.CAGAUUCACUUGAG..
NZ_CP009428.1/6600627-6600509                        AAAUAGCGCAUCU-A-GGGUUCCGCUUCC....UGACU-A------------------------------...--..--------------------------U....................................................................................GGAAG.GA....CU-G-GACCGAGCGAUGCG---GAC-ACU---AUG--------------------------------------------------C-AGUGU-UACACCACUAAGGG.ACAAAAACCCAGA-AGGA.CAAAUUCACUUGAGA.
NZ_LCZJ02000037.1/384107-383986                      AAAUAGCGCAUCU-A-GGGUUCCGCUUCC....UUCUU--UG----------------------------...--..------------------------GAG....................................................................................GAAAG.GU....CU-G-GACCGAGCGAUGCG---GAC-ACUAUG------------------------------------------------------UAGUGU-UACACCACUAAGGG.AUAAAAGCCCAGA-AGGA.CAGAUUCACUUGAG..
NZ_CP009281.1/6557656-6557535                        AAAUAGCGCAUCU-A-GGGUUCCGCUUUC....UUCUU--UG----------------------------...--..------------------------GAG....................................................................................GAAAG.GU....CU-G-GACCGAGCGAUGCG---GAC-ACU---AUG--------------------------------------------------C-AGUGU-UACACCACUAAGGG.ACAAAAGCCCAGA-AGGA.CAGAUUCACUUGAG..
NZ_CP009279.1/6544416-6544295                        AAAUAGCGCAUCU-A-GGGUUCCGCUUUC....UUCUU--UG----------------------------...--..------------------------GAG....................................................................................GAAAG.GU....CU-G-GACCGAGCGAUGCG---GAC-ACUAUG------------------------------------------------------UAGUGU-UACACCACUAAGGG.ACAAAAGCCCAGA-AGGA.CAGAUUCACUUGAG..
NZ_LIPY01000121.1/66360-66234                        AAAUAGCGCAUCU-A-GGGUUCCGCUUUU....UUAUG-C------------------------------...--..-----------------UAUGGCAUAA....................................................................................GAGAG.G-....CU-G-GUCCAAGCGAUGCG---GAC-ACA--GGUA----------------------------------------------------UGUGU-UACACCACUAAGGG.ACAAAAACCCAGA-AGGA.CAGAUUCACUUGAG..
NZ_CP009285.1/7902707-7902582                        AAAUAGCGCAUCU-A-GGGUUCCGUUUCU....UCUGC--UGCG--------------------------...--..----------------------GCAGG....................................................................................GGAAG.GA....CU-G-GUCCAAGCGAUGCG---GAC-ACG---ACU-------------------------------------------------A--UGUGU-UACACCACUAAGGG.ACAAAAACCCAGA-AGGA.CAGAUUCACUUGAG..
NZ_ASPX01000009.1/30453-30328                        AAAUAGCGCAUCU-A-GGGUUCCGUUUCU....UGUAC--UGCGG-------------------------...--..-----------------------CACG....................................................................................GGAAA.GA....CU-G-GUCCAAGCGAUGCG---GAC-ACG--UAUA----------------------------------------------------UGUGU-UACACCACCAAGGG.ACAAAAACCCAGA-AGGA.CAGAUUCACUUGAG..
NZ_CP009241.1/7386110-7385984                        AAAUAGCGCAUCU-A-GGGUUCCGUUUCU....UGUGC--------------------------------...--..------------------AUCGGCAUA....................................................................................AGAAA.GA....CU-G-GUCCAAGCGAUGCG---GAC-AC---UGAUU------------------------------------------------AU--GUGU-UACACCACUUAGGG.ACAAAAACCCAGA-GGGA.CAGAUUCACUUGAG..
NZ_ASPS01000012.1/66868-66993                        AAAUAGCGCAUCU-A-GGGUUCCGUUUCU....UGUGC--UGCGG-------------------------...--..-----------------------CACG....................................................................................GGAAA.GG....CU-G-GUCCAAGCGAUGCG---GAC-ACG--UAUA----------------------------------------------------UGUGU-UACACCACCAAGGG.ACAAAAACCCAGA-AGGA.CAGAUUCACUUGAG..
NZ_CP009282.1/7458220-7458095                        AAAUAGCGCAUCU-A-GGGUUCCGUUUCU....UGUGC--UGCGG-------------------------...--..-----------------------CAGA....................................................................................GGAAG.GA....CU-G-GUCCAAGCGAUGCG---GAC-ACG--CUUA----------------------------------------------------UGUGU-UACACCACUAAGGG.ACAAAAACCCAGA-AGGA.CAGAUUCACUUGAG..
NZ_JUEI01000059.1/8627-8752                          AAAUAGCGCAUCU-A-GGGUUCCGUUUCU....UGUGC--UGCGGCAG----------------------...--..--------------------------G....................................................................................GGAAG.GA....CU-G-GUCCAAGCGAUGCG---GAC-ACG--CUUA----------------------------------------------------UGUGU-UACACCACUAAGGG.ACAAAAACCCAGA-AGGA.CAGAUUCACUUGAG..
NZ_LN831199.1/403419-403289                          AAAUAGCGCAUCU-A-GGGUUCCGUUUUC....UAUGC--CGCGCGGCGGCAUU----------------...--..---------------------------....................................................................................GGAAG.GG....CU-G-GUCCGAGCGAUGCG---GAC-AC---UGCG-------------------------------------------------AU--GUGU-UACACCACUUAGGG.ACAAAAGCCCAGA-AGGA.CAGAUUCACUUGAG..
NZ_AGBD01000380.1/22067-21942                        AAAUAGCGCAUCU-A-GGGUUCCGUUUUU....UAUG---------------------------------...--..-----------------CCAUGGCAUA....................................................................................AGAGA.GA....CU-G-GUCCAAGCGAUGCG---GGC-ACA--GGUA----------------------------------------------------UGUGU-UACACCGUUAAGGG.ACAAAAACCCAGA-AGGA.CAGAUUCACUUGAG..
NZ_LIRB01000149.1/92225-92099                        AAAUAGCGCAUCU-A-GGGUUCCGUUUUU....UUAUG--------------------------------...--..-----------------CCAUGGCAUA....................................................................................AGAGA.GG....CU-G-GUCCAAGCGAUGCG---GAC-ACA--GGUA----------------------------------------------------UGUGU-UACACCGCUAAGGG.ACAAAAACCCAGA-AGGA.CAGAUUCACUUGAG..
NZ_CP009287.1/6892013-6891887                        AAAUAGCGCGUCU-A-GGGUUCCGUUUUU....UUAUG--------------------------------...--..-----------------CCAUGGCAUA....................................................................................AGAGA.GG....CU-G-GUCCAAGCGAUGCG---GAC-ACA--GGUA----------------------------------------------------UGUGU-UACACCACUAAGGG.ACAAAAACCCAGA-AGGA.CAGAUUCACUUGAG..
SRS047113_C5407849/245-367                           AGAAAGAGCACAU.A.GGGUUCCGAAGA.UUUU............................................................................................................................................................UCUU.G.....CA.G.GUCCAAGCUGUGCA...GGU.GC...UAU......................................................GCAC.UACACCU..AAGGG.AGAAAAGCCCAGA-AGG..UAGGUUUCGCUUGAAG
SL_8KL_010_SED_10008549/6772-6511                    AGAAAGAGUAUCU-A-GGGUUCCcgcaucccuucuaugucuucauaauggcuuuuuuacauggcauuauuauguggcauuauuauggccuaauuauuagggccuaacuguggucuuaccaugaccggcugugcccgaccaugccauauauaugucauugucaugauugccaugauugcuccgacuguauggaacaggccgcg-G-GUCCGAGCGAUACU--A--------uaa-------------------------------------------------------------ACACCG--CAGGG.AUAAAAGCCCAGA-CGGG.UAGGUUCCUCUCGUA.
NZ_AFUS01000004.1/626182-626290                      AGAAAGAGUAUCU-A-GGGUUCCGAA---....--UCU-A------------------------------...--..--------------------------U....................................................................................---UU.G-....CU-G-GUCCGAGCGAUACG---AAU-ACUUUUU-----------------------------------------------------AAGUAU-UACACCU--AAGGG.AGAAAAGCCCAGG-AGG-.UAGGUUUCGCUUGAA.
NZ_AFII01000001.1/320621-320513                      AGAAAGAGUAUCU-A-GGGUUCCGAA---....--UUU-U------------------------------...--..--------------------------G....................................................................................---UU.G-....CU-G-GUCCGAGCGAUACG---AAU-ACUUUUU-----------------------------------------------------AAGUAU-UACACCU--AAGGG.AGAAAAGCCCAGG-AGGU..AGGUUUCGCUUGAAG
SRS023958_Baylor_scaffold_41336/36-143               AGAAAGAGUAUCU-A-GGGUUCCGAAU--....---AU-A------------------------------...--..---------------------------....................................................................................--AUU.G-....CU-G-GUCCGAGCGAUACG---AAU-ACU--UUUU----------------------------------------------------AGUAU-UACACCU--AAGGG.AGAAAAGCCCAGG-AGG-.UAGGUUUCGCUUGAA.
SRS022719_LANL_scaffold_67508/3398-3521              AGAAAGAGUAUCU.A.GGGUUCCGAAU...AUA.............................................................................................................................................................AUU.G.....CU.G.GUCCGAGCGAUACG...AAU.ACUUUAU.....................................................AAGUAU.UACACCU..AAGGG.AGAAAAGCCCAGG-AGG..UAGGUUUCGCUUGAAG
SRS013533_C5506489/514-391                           AGAAAGAGUAUCU.A.GGGUUCCGAAU...UUU.............................................................................................................................................................AUU.G.....CU.G.GUCCGAGCGAUACG...AAU.ACUUUUU.....................................................AAGUAU.UACACCU..AAGGG.AGAAAAGCCCAGG-AGG..UAGGUUUCGCUUGAAG
SRS045197_C3607724/1890-2013                         AGAAAGAGUAUCU.A.GGGUUCCGAAU...UUU.............................................................................................................................................................AUU.G.....CU.G.GUCCGAGCGAUACG...AAU.ACUUUUUG.....................................................AGUAU.UACACCU..AAGGG.AGAAAAGCCCAGG-AGG..UAGGUUUCGCUUGAAG
SRS064329_LANL_scaffold_42366/102586-102463          AGAAAGAGUAUCU.A.GGGUUCCGAAU..AUA..............................................................................................................................................................AUU.GC.....U.G.GUCCGAGCGAUACG...AAU.ACUUUAU.....................................................AAGUAU.UACACCU..AAGGG.AGAAAAACCCAGG-AGG..UAGGUUUCGCUUGAAG
NZ_AENT01000025.1/32741-32626                        AGAAAGAGUGCCU-A-GGGUUCCGAAAGU....---UU-U------------------------------...--..---------------------------....................................................................................GCUUU.G-....CU-G-GUCCGAGCGGCACG---AGU-ACUUGAAUG--------------------------------------------------CAAGUAU-GACACCA--AGGGG.AUAAAAGCCCGGA-AGG-.UAGGUUUCACUUUGA.
SRS013506_C1116491/6271-6158                         AGAAAGAGUGUUU-A-GGGUUCCGAAGAU....--AUU--------------------------------...--..---------------------------....................................................................................AUCUU.G-....CU-G-GUCCAAGCAACACU---GGU-ACUUGUAA----------------------------------------------------AAGUAU-UACACCA--UAGGG.ACAAAAGCCCAGG-AGG-.UAGGUUUCACUUAAA.
SRS019125_WUGC_scaffold_6919/11231-11103             AGAAAGAGUGUUU.A.GGGUUCCGGAGA.UAUUU...........................................................................................................................................................UCUU.G.....CU.G.GUCCAAGCAACACU...GGU.ACUUGUAAA....................................................AGUAU.UACACCA..UAGGG.ACAAAAGCCCAGG-AGG..UAGGUUUCACUUAAAA
SRS023468_LANL_scaffold_20263/1575-1471              AGAAAGGGUACAU-A-GGGUUCCGA----....-UUUU-U------------------------------...--..--------------------------.........................................................................................U.G-....CA-G-GUCCGAGCUGUACC---GGU-GCAUU-------------------------------------------------------UUGCAC-UACACCA--UAGGG.AAAAAAGCCCAGG-AGG-.UAGGUUUCACUUAAA.
NC_010718.1/477956-478073                            AGAAAGGGUAUCU-A-GGGUUCCGGGGGU....GUCAA--AA----------------------------...--..------------------------CCA....................................................................................AACCU.GA....CC-G-GACCGAGUGGUACU--CACC-C---AUUAA------------------------------------------------------GGG-UACACCG--AAGGG.AUAAAAGCCCAGG-CGGG.UAGGUUUCUCUCGAU.
NZ_CYUJ01000003.1/377339-377225                      AGAAAGUAUGUCU-A-GGGAU---ucgaggacuauccuaaaga.....----------------------...--..---------------------------....................................................................................-----.--....------ACCAAGCGACAUA---GGU-GCUGAUUAAU-------------------------------------------------UUAGCAC-UACACCU--AAGGG.ACAAAAGCCCAGG-GGGG.UAGGUUUCGUAAGCC.
NZ_AFII01000002.1/496929-496807                      AGAAAGUGCACAU.A.GGGUUCCGAAGA.UUUU............................................................................................................................................................UCUU.G.....CA.G.GUCCAAGCUGUGCA...GGU.GCUAU.........................................................GCAC.UACACCU..AAGGG.AGAAAAGCCCAGA-AGG..UAGGUUUCGCUUGAAG
SRS044662_LANL_scaffold_30258/11532-11409            AGAAAGUGCACAU.A.GGGUUCCGAAGAAUUU............................................................................................................................................................UUCUU.G.....CU.G.GUCCAAGCUGUGCA...GGU.GC..AAU.......................................................GCAC.UACACCU..AAGGG.AGAAAAGCCCAGA-AGG..UAGGUUUCGCUUGAAU
NZ_AXUQ01000034.1/1861-1967                          AGAAAGUGCACAU-A-GGGUUCCGGAGA-....--UUU-U------------------------------...--..---------------------------....................................................................................-UCUU.G-....CA-G-GUCCAAGCUGUGCA---GGU-GC---UAU------------------------------------------------------GCAC-UACACCU--AAGGG.AGAAAAGCCCAGA-AGG-.UAGGUUUCGCUUGAA.
NZ_AQWN01000002.1/218893-219015                      AGAAAGUGCGCCU-A-GGGUUCCGCGCAU....CAGGU-G------------------------------...--..---------------------------....................................................................................GUGCG.G-....CU-G-GACCGAGCGGCGCA--AGACAGCCCCGGGAA-------------------------------------------------GGGGCGU-CACACCG-GUAGGG.AUAAAAGCCCAGG-CGG-.UAGGUUUCUCUAAGG.
NZ_JONT01000010.1/2936-3050                          AGAAAGUGUACCU-A-GGGUUCCACACC-....--AAG-U------------------------------...--..---------------------------....................................................................................AGGUG.GU....UC-G-GUCCAAGCGGUACA---GGU-CGGCUGAU----------------------------------------------------GUUGAC-UACACCG-AUAGGG.AUAAAAACCCAGG-CGG-.UAGGUUUCGCGCGCU.
NZ_JMLG01000005.1/140187-140063                      AGAAAGUGUACCU-A-GGGUUCCACACCC....GGGGA--------------------------------...--..---------------------------....................................................................................GGGUG.GU....UC-G-GUCCGAGCGGUACA---GGC-CCGGAGGAGU--------------------------------------------UAUUUUCCGGGU-UACACCG-GCAGGG.AGAAAAGCCCAGG-CGG-.UAGGUUUCUCACACU.
NC_015573.1/1707578-1707449                          AGAAAGUGUACCU-A-GGGUUCCACACCC....GGUUUUC------------------------------...--..--------------------------A....................................................................................GGGUG.GC....UC-G-GUCCGAGCGGUACA---GGC-CCGGAAAAUGCAG-------------------------------------------UUUUCCGGGU-UACACCG-GCAGGG.AGAAAAGCCCAGG-CGG-.UAGGUUUCUCACAUG.
NZ_JHVU01000026.1/105844-105733                      AGAAAGUGUACCU-A-GGGUUCCGCAAG-....--GUA-U------------------------------...--..---------------------------....................................................................................-AUUG.GU....CA-G-GUCCAAGUGGUACA---GGC-ACA---UAA-------------------------------------------------A--CGUGC-UACACCG--UAGGG.AGAAAAGCCCAGA-CGGG.GAGGUUUAACGCAGA.
NZ_AUMW01000001.1/53961-53835                        AGAAAGUGUACCU-A-GGGUUCCGCGCCG....GUAAU-A------------------------------...--..---------------------------....................................................................................CGGCG.GU....UU-G-GACCAAGCGGUACA---GGC-UGCGAAGGUUAA--------------------------------------------AUUCCGCAGC-UACACCG-GUCGGG.AUAAAAGCCCAGG-CGGG.UAGGUUUCACUCAGU.
SRS013705_Baylor_scaffold_11019/323-217              AGAAAGUGUAUCU-A-GGGUUCCG-----....--GUA-A------------------------------...--..--------------------------A....................................................................................-----.G-....CU-G-GUCCGAGCGAUACA---CAU-ACCGCACGG---------------------------------------------------CAGUAU-GACACCU--UAGGG.AUAAAAGCCCCGG-AGG-.CAGGUUUCACUUGAA.
NZ_AJZT01000010.1/205231-205337                      AGAAAGUGUAUCU-A-GGGUUCCG-----....--GUA-A------------------------------...--..--------------------------A....................................................................................-----.G-....CU-G-GUCCGAGCGAUACA---CAU-ACUGCACGG---------------------------------------------------CAGUAU-GACACCU--UAGGG.AUAAAAGCCCCGG-AGG-.CAGGUUUCACUUGAA.
SRS054687_C3397657/40-146                            AGAAAGUGUAUCU-A-GGGUUCCG-----....--GUA-A------------------------------...--..--------------------------A....................................................................................-----.G-....CU-G-GUCCGAGCGAUACA---CAU-ACUGCGCGG---------------------------------------------------CAGUAU-GACACCU--UAGGG.AUAAAAGCCCCGG-AGG-.UAGGUUUCACUUGAA.
SRS077736_C1758051/267-161                           AGAAAGUGUAUCU-A-GGGUUCCG-----....--GUC-A------------------------------...--..--------------------------A....................................................................................-----.G-....CU-G-GUCCGAGCGAUACA---CAU-ACCGCACGG---------------------------------------------------CGGUAU-GACACCU--UAGGG.AUAAAAGCCCCGG-AGG-.UAGGUUUCACUUGAA.
SRS018791_WUGC_scaffold_20417/440-334                AGAAAGUGUAUCU-A-GGGUUCCG-----....--GUC-A------------------------------...--..--------------------------A....................................................................................-----.G-....CU-G-GUCCGAGCGAUACA---CAU-ACUGCACGG---------------------------------------------------CAGUAU-GACACCU--UAGGG.AUAAAAGCCCCGG-AGG-.UAGGUUUCACUUGAA.
SRS014689_WUGC_scaffold_22209/8550-8656              AGAAAGUGUAUCU-A-GGGUUCCG-----....--GUC-A------------------------------...--..--------------------------A....................................................................................-----.G-....CU-G-GUCCGAGCGAUACA---CAU-ACUGCGAAG---------------------------------------------------CAGUAU-GACACCU--UAGGG.AUAAAAGCCCCGG-AGG-.UAGGUUUCACUUGAA.
NZ_AFIH01000001.1/2234824-2234718                    AGAAAGUGUAUCU-A-GGGUUCCG-----....--GUC-A------------------------------...--..--------------------------A....................................................................................-----.G-....CU-G-GUCCGAGCGAUACA---CAU-ACUGCUUGG---------------------------------------------------CAGUAU-GACACCU--UAGGG.AUAAAAGCCCCGG-AGG-.UAGGUUUCACUUGAA.
2205844349/275-389                                   AGAAAGUGUAUCU-A-GGGUUCCGAAGA-....--UUU-A------------------------------...--..--------------------------U....................................................................................-UCUU.G-....CU-G-GACCAAGCGAUACA---GAU-GCUUAUAAU---------------------------------------------------CAGCGU-CACACCA--AAGGG.AUAAAAACCCAGA-UGGA.UAGGUUUCAUUCAGC.
NZ_AFZD01000020.1/111435-111314                      AGAAAGUGUAUCU.A.GGGUUCCGGU....CAA..............................................................................................................................................................GC.........UG.GUCCGAGCGAUACA...CAU.ACUGCACG...................................................GCAGUAU.GACACCU..UAGGG.AUAAAAGCCCCGG-AGG..CAGGUUUCACUUGAAG
SRS015209_WUGC_scaffold_31606/3417-3538              AGAAAGUGUAUCU.A.GGGUUCCGGU...AAA...............................................................................................................................................................GC........U.G.GUCCGAGCGAUACA...CAU.ACUGCGCGG...................................................CAGUAU.GACACCU..UAGGG.AUAAAAGCCCCGG-AGG..CAGGUUUCACUUGAAG
SRS011086_WUGC_scaffold_28361/529-650                AGAAAGUGUAUCU.A.GGGUUCCGGU...CAA...............................................................................................................................................................GC........U.G.GUCCGAGCGAUACA...CAU.ACUGCGAAG...................................................CGGUAU.GACACCU..UAGGG.AUAAAAGCCCCGG-AGG..UAGGUUUCACUUGAAG
SRS024081_LANL_scaffold_45637/674-553                AGAAAGUGUAUCU.A.GGGUUCCGGU...CAA...............................................................................................................................................................GC........U.G.GUCCGAGCGAUACA...CAU.ACUGCGCGG...................................................CAGUAU.GACACCU..UAGGG.AUAAAAGCCCCGG-AGG..CAGGUUUCACUUGAAG
NZ_AGJQ01000004.1/12136-11989                        AGAAAGUGUGCCU.A.GGGUUCCACACCGCUAA.......................................................................................................................................................GUGGCGGUG.GU....UC.G.GUCCAAGCGGUACA...GGC.AGCACCGGGUGAUUACCAU........................................GUGCGGC.UACACCG.GUCGGG.AUAAAAGCCCAGG-CGGG.UAGGUUUCACUCCUA.
SRS023604_Baylor_scaffold_10032/15080-15193          AGAAAGUGUGUCU.A.GGGUUCAU.....UAGA..............................................................................................................................................................................CCGAGCGACACA...GGU.GCAAAAUA....................................................UUGCAU.UACACCU..AAAGG.AUAAAAGCCUAGG-AGG..UAGGUUUCACUUGGAG
SRS011111_Baylor_scaffold_11533/5984-5865            AGAAAGUGUGUCU.A.GGGUUCUU......UCAU.........................................................................................................................................................................GUGACCGAGCGACACA...GGU.GCA.UAUAUAUU.................................................UGCAC.UACACCU..AAAGG.AUAAAAGCCUAGG-AGG..UAGGUUUCGCUUGAAG
NZ_CVPE01000004.1/203537-203425                      AGAGAGUGAAUCU-A-GGGUUCCA-----a...-------------------------------------...--..---------------------------....................................................................................-----.GC....AU-G-GACCGAGCGAUUCA---GGC-AUGCUGCUGGCAAGG------------------------------------------CAGUCAUGU-UACACCG--AAGGG.AUAAAAGCCCAGG-CGGA.UAGGUUUCUCAAACU.
NZ_KQ955328.1/9008-9111                              CGAAAGAGUACCU-A-GGGAUCUG-----....--UUAau------------------------------...--..---------------------------....................................................................................-----.-U....CA-A-GACCGAGCGGUACG---GAU-AUU--UUAA----------------------------------------------------AGUAU-UACACCA--GAGGG.AUAAAAGCCCAGG-AGGA.UAGGUUUCGUAGCCU.
NZ_AEEH01000043.1/14753-14870                        CGAAAGAGUGCCU.A.GGGAUCCGUACUAU................................................................................................................................................................GUA.AA.......G.GACCAAGCGGCACA...GUG.C....UAU.......................................................GCACUACACCG..AAGGG.ACAAAAGCCCAGG-AGGA.UAGGUUUCGCUGACC.
NZ_AEAA01000041.1/60600-60494                        CGAAAGCGUGCCU-A-GGGAUCCGAGAU-....---UU--------------------------------...--..---------------------------....................................................................................-AUCU.--....AA-G-GACCGAGCGGUACG---AGU-GCCGU-------------------------------------------------------AGGCAU-UACACCA--UAGGG.ACAAAAGCCCAGG-GGGA.UAGGUUUCGCUAACC.
NZ_CP007032.1/893257-893412                          CGAAAGUGCGCCU-A-GGG--CAG-----gaagauu----------------------------------...--..---------------------------....................................................................................-----.--....UU-U-GACCUAGCGGCGCA--GAAU-CCUAAUAAG-CAUUAUAaccauaguuucagugcuuagcuugaagcugcguuuauuuguuaUAGGGU-UACACCG--AAGGG.AUAAAAGCCCAGG-CGGA.U-AGUUUCACUCACU.
NZ_LDZY01000008.1/38839-38941                        CGAAAGUGUACCU-A-GGG--C-------aagauu-----------------------------------...--..---------------------------....................................................................................-----.--....-----GUCCGAGUGGUACA---GAU-UUGAUUGCCGG------------------------------------------------AUCAAAU-UACACCG--AAGGG.AUAAAAGCCCAGG-CGGG.UAGGUUUCACUCUUU.
NZ_AGAF01000124.1/36272-36165                        CGAAAGUGUACCU-A-GGG--CAA-----....------G------------------------------...--..--------------------------U....................................................................................-----.GA....AU-U-GUCCGAGUGGUACA---GGU-UUGAUUGAGGU----------------------------------------------AAAUCAAAC-UACACCG--AAGGG.AUAAAAGCCCAGG-CGGG.UAGGUUUCACUCUUA.
JGI12269J14319_10010382/1197-1302                    CGAAAGUGUACCU-A-GGG--CAA-----....------G------------------------------...--..--------------------------U....................................................................................-----.GA....CU-U-GUCCGAGUGGUACA---GAU-UUGAUUGAAA------------------------------------------------AAUCAAAU-UACACCG--AAGGG.AUAAAAGCCCAGG-CGGG.UAGGUUUCACUCUUA.
NZ_JYNH01000001.1/151646-151499                      CGAAAGUGUACCU-A-GGG--CAA-----uugacuuguacuaguaagacggucaaccgucgcuagccaaguuuucuu---------------------------....................................................................................-----.--....---U-GUCCGAGUGGUACA---GAU-UUGAUUGAGC------------------------------------------------AAUCAAAU-UACACCG--AAGGG.AUAAAAGCCCAGG-CGGG.UAGGUUUCACUCUGA.
NC_016584.1/713070-713199                            CGAAAGUGUACCU-A-GGG--CAAAGGCU....UUUCU--UGGCG-------------------------...--..---------------------CUGGCC....................................................................................AAUUU.GU....UU-U-GUCCGAGUGGUACA---GGU-UUGAUUGCAA------------------------------------------------AAUCAGAU-UACACCG--AAGGG.AUAAAAGCCCAGG-CGGG.UAGGUUUCACUCUGU.
NC_018068.1/911937-912042                            CGAAAGUGUACCU-A-GGG--CGA-----....--UGA--------------------------------...--..---------------------------....................................................................................-----.G-....AU-C-GUCCAAGUGGUACA---GAU-UUGAUUGCAU------------------------------------------------AAUCAAAU-UACACCG--AAGGG.AUAAAAGCCCAGG-CGGG.UAGGUUUCACUCUUU.
NZ_CYUO01000004.1/320058-320168                      CGAAAGUGUACCU-A-GGGAUCCG-----ggcuauugca-------------------------------...--..---------------------------....................................................................................-----.--....CA-G-GACCAAGCGGUACG---AUG-CCCUUACAU---------------------------------------------------AGGGUA-CACACCU--GAGGG.AGAAAAGCCCAGA-GGGG.UAGGUUUCGCUUAAC.
NZ_ABXA01000036.1/53143-53249                        CGAAAGUGUACCU-A-GGGAUCUG-----....--AAU-U------------------------------...--..--------------------------U....................................................................................-----.UU....CA-A-GACCGAGCGGUACG---GAU-AUUUUUUU----------------------------------------------------AAGUAU-UACACCA--GAGGG.AUAAAAGCCCAGG-AGGA.UAGGUUUCGUAGCCU.
NZ_HE978616.1/626970-626865                          CGAAAGUGUACCU-A-GGGAUCUG-----....--AUA-U------------------------------...--..--------------------------U....................................................................................-----.-U....CA-A-GACCGAGCGGUACG---GAU-AUUUUUUU----------------------------------------------------AAGUAU-UACACCA--GAGGG.ACAAAAGCCCAGG-AGGA.UAGGUUUCGUAGCCU.
NZ_AEXN01000015.1/56961-56855                        CGAAAGUGUACCU-A-GGGAUCUG-----....--AUU-U------------------------------...--..--------------------------U....................................................................................-----.UU....CA-A-GACCGAGCGGUACG---GAU-AUUUUUUU----------------------------------------------------AAGUAU-UACACCA--GAGGG.AUAAAAGCCCAGG-AGGA.UAGGUUUCGUAGCCU.
NZ_CWHU01000005.1/1113494-1113391                    CGAAAGUGUACCU-A-GGGAUCUG-----....--UUAau------------------------------...--..---------------------------....................................................................................-----.-U....CA-A-GACCGAGCGGUACG---GAU-AUU--UUAA----------------------------------------------------AGUAU-UACACCA--GAGGG.ACAAAAGCCCAGG-AGGA.UAGGUUUCGUAGCCU.
longitudinal_123_257/7479-7583                       CGAAAGUGUACCU-A-GGGAUCUG-----....--UUU-U------------------------------...--..--------------------------U....................................................................................-----.UU....CA-A-GACCGAGCGGUACG---GAU-AUUUU--U----------------------------------------------------AAGUAU-UACACCA--GAGGG.ACAAAAGCCCAGG-AGGA.UAGGUUUCGUAGCCU.
NZ_LN913016.1/1173939-1173836                        CGAAAGUGUACCU-A-GGGAUCUG-----....--UUUau------------------------------...--..---------------------------....................................................................................-----.-U....CA-A-GACCGAGCGGUACG---GAU-AUUUU--C----------------------------------------------------AAGUAU-UACACCA--GAGGG.ACAAAAGCCCAGG-AGGA.UAGGUUUCGUAGCCU.
NZ_HE578907.1/867631-867528                          CGAAAGUGUACCU-A-GGGAUCUG-----....--UUUuu------------------------------...--..---------------------------....................................................................................-----.-U....CA-A-GACCGAGCGGUACG---GAU-AUUUU--U----------------------------------------------------AAGUAU-UACACCA--GAGGG.AUAAAAGCCCAGG-AGGA.UAGGUUUCGUAGCCU.
longitudinal_207_107/21550-21432                     CGAAAGUGUACCU.A.GGGAUCUGUU....U.........................................................................................................................................................UUUC...A...........A.GACCGAGCGGUACG...GAU.AUUUUUU......................................................AGUAU.UACACCA..GAGGG.ACAAAAGCCCAGG-AGGA.UAGGUUUCGUAGCCU.
NZ_ACXU01000005.1/85917-86035                        CGAAAGUGUACCU.A.GGGAUCUGUU....UUUU............................................................................................................................................................CAA............GACCGAGCGGUACG...GAU.AUUUUUU......................................................AGUAU.UACACCA..GAGGG.ACAAAAGCCCAGG-AGGA.UAGGUUUCGUAGCCU.
longitudinal_447_312/40238-40357                     CGAAAGUGUACCU.A.GGGAUCUGUU....UUUUUC...........................................................................................................................................................A...........A.GACCGAGCGGUACG...GAU.AUUUUUU......................................................AGUAU.UACACCA..GAGGG.ACAAAAGCCCAGG-AGGA.UAGGUUUCGUAGCCU.
NC_018515.1/759601-759708                            CGAAAGUGUACCU-A-GGGCUAUG-----....--AUU-U------------------------------...--..---------------------------....................................................................................-----.GC....AU-U-GUCCGAGUGGUACA---GGU-UUGAUUGCG--------------------------------------------------AUCAAAU-UACACCG--AAGGG.AUAAAAGCCCAGG-CGGG.UAGGUUUCACUCUGU.
NZ_HG764817.1/2300493-2300610                        CGAAAGUGUACCU-A-GGGUUCCGAAGG-....--CAA-G------------------------------...--..--------------------------U....................................................................................-CCUU.GU....CU-G-GACCAAGCGGUACA---GAU-GUUGUCUAGG-------------------------------------------------ACAAUAU-UACACCG--AAGGG.AUAAAAGCCCAGU-CGGG.UAGGUUUC-GCUUGA.
NZ_LN874948.1/553552-553435                          CGAAAGUGUACCU-A-GGGUUCCGAAGGA....--UAU--------------------------------...--..---------------------------....................................................................................UCCUU.GU....CU-G-GACCAAGCGGUACA---GAU-GUUGUAUUGU-------------------------------------------------ACAAUAU-UACACCG--AAGGG.AUAAAAACCCAGU-CGGG.UAGGUUUCGCUUAAC.
NZ_GL638023.1/12810-12942                            CGAAAGUGUACCU.A.GGGUUCCGAAGGCUGAA...........................................................................................................................................................GCCUU.GU....CU.G.GUCCAAGCGGUACG...AGU.AUUCUUUACU..................................................GAAUAU.GACACCU..UAGGG.AAAAAAGCCCAGG-GGGU..AGGUUUCGCUUAGAA
NZ_AEFH01000078.1/12810-12942                        CGAAAGUGUACCU.A.GGGUUCCGAAGGCUGAA...........................................................................................................................................................GCCUU.GU....CU.G.GUCCAAGCGGUACG...AGU.AUUCUUUACU..................................................GAAUAU.GACACCUU..AGGG.AAAAAAGCCCAGG-GGG..UAGGUUUCGCUUAGAA
JGI996J12353_1000374/9277-9167                       CGAAAGUGUACCU-A-GGGUUCCGCGUG-....---UU-U------------------------------...--..---------------------------....................................................................................-UACG.G-....CU-GCGACCGAGCGGUACA---GGC-ACA--AUGG----------------------------------------------------UGUGC-CACACCG--AUGGG.AUAAAAGCCCGGG-CGGG.GAGGUUUCGUACCUA.
JGI994J12354_10002612/170-280                        CGAAAGUGUACCU-A-GGGUUCCGCGUG-....--UUU--------------------------------...--..---------------------------....................................................................................-CACG.G-....CU-GCGACCGAGCGGUACA---GGC-ACA--ACGG----------------------------------------------------UGUGC-CACACCG--AUGGG.AUAAAAGCCCGGG-CGGG.GAGGUUUCGUACCUA.
2227080785/139353-139243                             CGAAAGUGUACCU-A-GGGUUCCGCGUG-....--UUU--------------------------------...--..---------------------------....................................................................................-CACG.G-....CU-GCGACCGAGCGGUACA---GGC-ACA--AUGG----------------------------------------------------UGUGC-CACACCG--AUGGG.AUAAAAGCCCGGG-CGGG.GAGGUUUCGUACCUA.
PCEOT_contig00605/139-240                            CGAAAGUGUACCU-A-GGGUUCUU-----....--UUU-A------------------------------...--..--------------------------A....................................................................................-----.G-....---A-GACCAAGCGGUACA---GAU-GUCUU--U----------------------------------------------------GGACAU-UACACCG--GAGGG.AGAAAAGCCCAGG-CGGG.UAGGUUUCGCAUACG.
NZ_AGJB01000015.1/46579-46455                        CGAAAGUGUACCU.A.GGGUUGAGGU...CAA...............................................................................................................................................................GC........C.UAAUCCAAGUGGUACA...GAU.UCAGAGUCGAU.................................................CUGAAU.UACACCG..AAGGG.AUAAAAACCCAGG-CGGG.UAGGUUUCUCUCACA.
NC_019903.1/1251112-1251256                          CGAAAGUGUGCCU-A-GGGU---------auuuuc-----------------------------------...--..---------------------------....................................................................................-----.--....-------CCGAGCGGCACA---GGU-CUGAUGGUUGUUGAUAGAAAgguggauucacuuaagaguggaucuuagcuuugccg----UUGGAU-UACACCG--AAGGG.ACAAAAGCCCAGG-CGGG.AAGGUUUCACUCUUU.
SL_8KL_010_SED_10022983/2941-3115                    CGAAAGUGUGCCU-A-GGGUUCCGCCGGA....AAGC---GCCGGUAAGUAUAGUGAU------------...--..--------GCUUAUAAAAGUGCUUUAA....................................................................................ACCGG.GA....UU-G-GUCCGAGUGGCACA---GGC-ACCCUGAACAGUUUAAAAU------------------------------GCUGUUUUUCAGGAUGU-CACACCG--AAGGG.AUAAAAGCCCAGG-CGGG.UAGGUUUCACUCGAU.
SL_8KL_010_SED_10042056/363-536                      CGAAAGUGUGCCU-A-GGGUUCCGCCGGA....AAGC---GCCGGUAAGUAUAGUGAU------------...--..--------GUUUAUAAAGGUGCUUUAU....................................................................................GCCGG.GA....UU-G-GUCCGAGUGGCACA---GGC-ACCCUGAGCAGUUUAAAAU-------------------------------GCUGUUUUCAGGAUGU-CACACCG--AAGGG.AUAAAAGCCCAGG-CGGG.UAGGUUUCACUCGAU.
NC_014220.1/621404-621517                            CGAAAGUGUGCCU-A-GGGUUCCGCGUGC....UUU---G------------------------------...--..--------------------------G....................................................................................GCACG.GA....CU-G-GUCCAAGUGGCACA---GAC-GCACG-------------------------------------------------------CUGCGU-UACACCG--GAGGG.AUAGAAGCCCAGG-CGGG.UAGGUUUCGCUAAAG.
NZ_BBQT01000008.1/64051-64164                        CGAAAGUGUGUCU-A-GGGUUCCGCAUC-....---UU--G-----------------------------...--..---------------------------....................................................................................GUAUG.GU....CU-G-GUCCAAGUGACACA---GGU-GCA--GGAU----------------------------------------------------UGCAC-UACACCGUAUAGGG.AUAAAAGCCCAGG-CGGA.UAGGUUUCGGUUACG.
NC_008346.1/2034410-2034297                          CGAAAGUGUGUCU-A-GGGUUCCGCAUCU....---UG--------------------------------...--..---------------------------....................................................................................GUAUG.GU....CU-G-GUCCAAGUGACACA---GGU-GCAGG--A----------------------------------------------------UUGCAC-UACACCGUAUAGGG.AUAAAAGCCCAGG-UGGA.UAGGUUUCGGUUACG.
PRSSGFe2_Sequence0000006776/2069-1957                CGAAAGUGUGUCU-A-GGGUUCCGCAUG-....--AAU-G------------------------------...--..--------------------------A....................................................................................-CAUG.GC....UA-G-GUCCGAGUGACACA---GGC-GCUG--------------------------------------------------------CGGCGC-UACACCGUAUAGGG.AUAAAAGCCCAGG-CGGA.UAGGUUUCGUUUAAG.
JGI994J12354_10482035/370-239                        CGAAAGUGUGUCU.A.GGGUUCCGCAUG.UUUA............................................................................................................................................................UAUG.GG....CU.G.GUCCGAGCGACACA...GGC.ACGCAAUUG...................................................GCGCGC.UACACCGAAUAGGG.AUAAAAGCCCAGG-CGGA.UCGGUUUCGGUUUCG.
NZ_BBCE01000001.1/165459-165346                      CGAAAGUGUGUCU-A-GGGUUCCGCAUGG....--CAG-G------------------------------...--..---------------------------....................................................................................CCAUG.GA....CU-G-GUCCGAGUGGCACA---GGU-GC---GUGA-----------------------------------------------------GCAC-UACACCGUAUAGGG.AUAAAAGCCCAGG-CGGG.GAGGUUUCGGUUGAG.
PCEOT_contig01528/6901-7015                          CGAAAGUGUGUCU-A-GGGUUCCGCAUGU....--GCA-G------------------------------...--..---------------------------....................................................................................ACAUG.G-....CU-G-GUCCAAGUGACACA---GGU-GCC--UGGC----------------------------------------------------GGCAC-UACACCGUAUAGGG.AUAAAAGCCCAGG-CGGA.UAGGUUUCGGCUAGG.
SL_8KL_010_SED_10031631/651-816                      CGAAAGUGUGUCU-A-GGGUUCCGCCGGG....AACGU--AAGAUAAG----------------------...--..-----------------GCAAGCUGUU....................................................................................CCCGG.G-....CU-G-GUCCGAGUGGCACA---GAC-AUCCUGCAAAGCCGCGAAUUCUUC--------------------UGCGAAUUCUAACUUAGGGUGU-CACACCG--GAGGG.AUAAAAGCCCAGG-CGGG.UAGGUUUCACUCGAU.
NZ_CGIH01000047.1/37557-37674                        CGAAAGUGUGUCU-A-GGGUUCCGCGUGC....--AGA-A------------------------------...--..---------------------------....................................................................................GCAUG.GG....CA-G-GACCGAGUGACACA---GGU-GUUUUAUA----------------------------------------------------AAGCAC-UACACCGUAUAGGG.AUAAAAGCCCAGG-CGGA.CAGGUUUCGGUUGCG.
UnmappedStool_Broad_scaffold_685386/1679-1797        CGAAAGUGUGUCU-A-GGGUUCCGCUCCG....CAAUG--------------------------------...--..---------------------------....................................................................................CGGAG.GU....CA-G-GUCCGAGCGACGCA---GAU-GUUGGUCUG--------------------------------------------------ACAACAU-UACACCA--GAGGG.AUAAAAGCCCUGA-UGGU.CAGGUUUCACUCUUU.
2016906512/342-444                                   CGGAAGAGCUCCUUA-GGGU---------cgaaggau---------------------------------...--..---------------------------....................................................................................-----.--....-------CCAAGCGGAGCU---GGC-AAGAUUGUUG-------------------------------------------------AUCUUGC-UACACCG--AAGGG.AUAAAAGCCCAGG-CGGG.UAGGUUCC-CUCGUA.
GBSCECS77_contig00594/283-181                        CGGAAGAGCUCCUUA-GGGU---------cuaaagau---------------------------------...--..---------------------------....................................................................................-----.--....-------CCAAGCGGAGCU---GGC-AAGAUUGUUG-------------------------------------------------AUCUUGC-UACACCG--AAGGG.AUAAAAGCCCAGG-CGGG.UAGGUUCC-CUCGUA.
NZ_ADDO01000063.1/106653-106547                      CGGAAGUGUACCU-A-GGGAUCCGAGAU-....---UU--------------------------------...--..---------------------------....................................................................................-AUCU.--....AA-G-GACCGAGCGGUACG---AGU-GCCA---U----------------------------------------------------AGGCAU-UACACCA--UAGGG.ACAAAAGCCCAGG-GGGA.UAGGUUUCGCUAACC.
NZ_JMLS01000019.1/105368-105243                      GAAAAGCGCAUCU-A-GGGUUCCGUUACU....UUUCU-U------------------------------...--..-----------------CUAUUGGAAA....................................................................................AGAAA.GG....CU-G-GUCCGAGCGAUGCG---GGC-ACCUC-------------------------------------------------------GCGUGC-UACACCA-CAAGGG.ACAAAAACCCAGA-AGGA.CAGGCUUCACUUGAG.
NZ_BAMO01000056.1/16751-16613                        GAAAAGUGGAUCU-AGGGUUUCCA-----....--UUC--UGGAUAUUCAGUGUU---------------...--..-----------GCUGAAUGUGUCCAUA....................................................................................-----.--....AU-G-GUCCGAGCGUUCCA---AGU-AUGCUUUAAC------------------------------------------------GAGCAUAU-GACACCG--AAGGG.AUAAAAGCCCAGG-CGGG.UAGGUUUU-CUCUAU.
2033701275/439-323                                   GACGACGGUGGCU-A-GGGUUCCGCAUCC....GCGUU--C-----------------------------...--..--------------------------C....................................................................................GGAUG.G-....CC-GCGACCGAGCGCCACA---GCC-GC---GCAG-----------------------------------------------------CCGGUGACACCU--CCGGG.AGAGAAACCCGGGGAGGGACCGGUCGGCACACG..
NZ_AUFT01000023.1/2235-2365                          GACGACGGUGGCU-A-GGGUUCCGUCACC....CCGAA--GU----------------------------...--..--------------------------G....................................................................................GGUGA.G-....CA-G-GUCCGAGCGCCACA---GCU-GUCGCCGCAU-----------------------------------------CCCUGCGGCGGGCAG--UCACCU--CCGGG.AGAAAAGCCCAGGGAGGGACCGGUCGGUGCCGA..
NZ_AYXG01000013.1/3224-3359                          GACGGUGGUGACU-A-GGGUUCCGCCGCA....CCCGG----A---------------------------...--..----------------------GCGGG....................................................................................UGCGG.GU....CU-G-GUUCGAGCGUCACGGAAAAC-CGGUGUGGACGU--------------------------------------------GGGCACCGGCAGGCAUCU--CCGGG.AGAGAAACCCAGGGAGGGACCGGUCGGCACACA..
SRS050244_C4575790/2297-2425                         GGAAAGCAUACCU.A.GGGUGAGUUGAG..CGUA...........................................................................................................................................................UUUG.A.....CU.U.GACCAAGUGGUAUG...GAC.G...CCUGAUUUUGG................................................CGU.UACACCG..AAGGG.AUAAAAGCCCAGG-CGGG.UAGGUUUCCUAGUAA.
NZ_AFCE01000103.1/17223-17028                        GGAAAGCGGAUCU-A-GGGUUCCAUGGCU....UGUCU--GGGGAAAUGGCUUUUCU-------------...--..--------UGUCCUUUUUCCCGGAACA....................................................................................AGUUG.--....AU-G-GUCCGAGCGAUCCG---GAU-AUACCUGGCUUUGACUGGAGGGACGUUCAUG-------UAUCCUGCCGAACUUCUGCCGGGUAUAU-GACACCG--AAGGG.AUAAAAGCCCAGG-CGGG.UAGGUUUCUCUCAGU.
NZ_KE387173.1/190309-190191                          GGAAAGCGGGUCU-A-GGGUUCCACGGCA....--UUU-U------------------------------...--..---------------------------....................................................................................UGCCG.G-....AC-G-GUCCGAGCGAUCCG---GGU-GUGCGCAUCG-----------------------------------------------UGCGUUCAC-UACACCG--UAGGG.AUAAAAGCCCAGG-CGG-.UAGGUUUCUCACGCC.
NZ_JYBN01000008.1/159981-159868                      GGAAAGUGAAUCU-A-GGGUUCCGAAGCC....--ACC--GG----------------------------...--..---------------------------....................................................................................GGCAU.--....UC-G-GUCCGAGCGAUUCA---GAC-GUGCAAUA----------------------------------------------------GCACGU-UACACCG--UAGGG.AUAAAAGCCCAGG-CGG-.UAGGUUUCUCACUGU.
NZ_KE952809.1/38565-38679                            GGAAAGUGAAUCU-A-GGGUUCCGAAGCC....ACCG---------------------------------...--..--------------------------A....................................................................................GGCAU.--....UU-G-GUCCGAGCGAUUCA---GAC-GUGUAAUA----------------------------------------------------GCACGU-UACACCG--UAGGG.AUAAAAGCCCAGG-CGG-.UAGGUUUCUCACUGU.
NZ_CP014140.1/3299715-3299599                        GGAAAGUGAAUCU-A-GGGUUCCGCAGCC....GAAGG--------------------------------...--..------------------------CAG....................................................................................AGCUG.--....UA-G-GUCCGAGCGAUUCA---GGC-GUGCGAUA----------------------------------------------------GCACGC-UACACCG--UAGGG.AUAAAAGCCCAGG-CGG-.UAGGUUUCCCGUUAU.
NZ_BBWZ01000010.1/46571-46686                        GGAAAGUGAAUCU-A-GGGUUCCGUAGCA....GGGAA--GC----------------------------...--..---------------------------....................................................................................UGCUG.--....CACG-GUCCGAGCGAUUCA---GGU-GCGCACG-----------------------------------------------------GCGCAC-UACACCG--AAGGG.AUAAAAGCCCAGG-CGG-.UAGGUUUCUCACAGC.
NZ_ACJM01000008.1/145315-145422                      GGAAAGUGCGCCU-A-GGGUUCCGCCGC-....--GCA-A------------------------------...--..---------------------------....................................................................................-GCGG.G-....CA-G-GUCCAAGUGGCGCA---GGC-ACA--------------------------------------------------------A-UGUGC-UACACCG--GAGGG.AUAAAAGCCCAGA-CGGG.UAGGUUUCACUCGAC.
SL_5KL_010_SED_10000537/10250-10421                  GGAAAGUGCGCCU-A-GGGUUCCGCCGGA....AGGCA--GCGGCAAAUGCUGUUU--------------...--..----------UUUUGCAGGUGUCAUGU....................................................................................UCCGG.GC....CU-G-GUCCGAGUGGCGCA---GGC-AUCCAUGACAACAUGAGGA------------------------------UCCUGGAUUUAGGAUGC-CACACCG--GAGGG.AUAAAAGCCCAGG-CGGG.UAGGUUUCACUCGAU.
NC_009253.1/2598025-2597914                          GGAAAGUGUACCU-A-GGGUUCCACAACC....--UUU--------------------------------...--..---------------------------....................................................................................GGUUG.GU....UC-G-GACCGAGCGGUACA---GGC-GU---CAGC-----------------------------------------------------GCGC-UACACCG-AUAGGG.AUAAAAGCCCAGG-CGG-.UAGGUUUC-ACUCUA.
NZ_CAOS01000014.1/3459-3576                          GGAAAGUGUACCU-A-GGGUUCCACAACC....CCCAG--G-----------------------------...--..------------------------GGU....................................................................................GGUUG.GU....UU-G-GUCCGAGCGGUACA---GGC-GU---UUUU-----------------------------------------------------GCGC-UACACCG-AUAGGG.AUAAAAGCCCAGG-CGG-.UAGGUUUC-ACUCUG.
NC_015589.1/1297776-1297890                          GGAAAGUGUACCU-A-GGGUUCCACAGCC....CCCAG-G------------------------------...--..---------------------------....................................................................................GGUUG.GU....UC-G-GUCCAAGCGGUACA---GGC-GU---UUUU-----------------------------------------------------ACGC-UACACCG-ACAGGG.AUAAAAGCCCAGG-CGG-.UAGGUUUCACUCGCU.
NZ_AEVP01000023.1/34139-34267                        GGAAAGUGUACCU.A.GGGUUCCACAGCCCGCGCG.........................................................................................................................................................GGUUG.GU....UC.G.GUCCAAGCGGUACA...GGC.GUUUU.........................................................ACGC.UACACCG.AUAGGG.AUAAAAGCCCAGG-CGG..UAGGUUUCACUUCUGA
NC_013216.1/736608-736745                            GGAAAGUGUGCCU-A-GGGUUCCACAUCC....GCUUA--UGC---------------------------...--..-----------------------AGGC....................................................................................GGUUG.GU....UU-G-GUCCGAGCGGUACA---GGC-GUUGUGCAGGGUGUU---------------------------------------CCGGUAUAAUGC-UACACCU-AGAGGG.AUAAAAGCCCAGG-CGGG.UAGGUUUCACUCAUG.
SL_3KL_010_SED_10003418/343-499                      GGAAAGUGUGCCU-A-GGGUUCCGACGGC....GAUUA--UCAAUACUGCA-------------------...--..---------------AUUUUAAUUAAU....................................................................................GCCGG.G-....CU-G-GUCCGAGUGGCACA---GGC-GCCUGUUAGUCAGGUUC----------------------------------CGCUUUAUGGGGCGC-CACACCG--GAGGG.AUAAAAGCCCAGG-CGGG.UAGGUUUCGCUCGAU.
SL_9KL_010_SED_10020703/3170-3029                    GGAAAGUGUGCCU-A-GGGUUCCGCCAGA....UGCAC--UACG--------------------------...--..----------------------GGGUA....................................................................................UUUGG.G-....CU-G-GUCCGAGUGGCACA---GGC-AUCCAUAAGGUGAUCCG-----------------------------------GUUUUUUUUGGUGC-CACACCG--AAGGG.AUAAAAGCCCAGG-CGGG.UAGGUUUCGCUCGAU.
SL_8KL_010_SED_10028073/1966-2138                    GGAAAGUGUGCCU-A-GGGUUCCGCCCGA....AGAUU--UACUUAUUUAGACUGG--------------...--..---------AUUACUAUAAGGUUUUCU....................................................................................UCGGG.G-....CU-G-GUCCGAGUGGCGCA---GGC-AUCCGCUGACAAUUUAAGAA-----------------------------AGCUGGUUUUAGGAUGU-CACACCG--GAGGG.AUAAAAGCCCAGG-CGGG.UAGGUUUCACUCGAU.
SL_1KL_011_SED_10003395/8058-7915                    GGAAAGUGUGCCU-A-GGGUUCCGCCGGA....CAGGA--AUUA--------------------------...--..----------------------AUGAU....................................................................................UCCGG.G-....CU-G-GUCCAAGUGGCACA---GGC-AUCCAAAAUUAAAUGAAC---------------------------------CAGUUUUAUGGAUGU-CACACCG--GAGGG.AUAAAAGCCCAGG-CGGG.UAGGUUUCACUCGAU.
SL_5KL_010_SED_10012239/1831-1667                    GGAAAGUGUGCCU-A-GGGUUCCGCCGGA....CGCCG--GGCAAGCUUGUCCG----------------...--..------------GCUCAUCUGCAGUGG....................................................................................UCCGG.G-....CU-G-GUCCGAGUGGCACA---GGC-AUCCGUUAUCGGCUGGCA--------------------------------GCGGUUUUAAGGGUGU-CACACCG--GAGGG.ACAAAAGCCCAGG-CGGG.UAGGUUUCACUCGAC.
SL_9KL_010_SED_10000015/674-830                      GGAAAGUGUGCCU.A.GGGUUCCGCCGGAUAUUUAAAGACCCUGU...............................................................................................................................................UCCGG.G.....CU.G.GUCCAAGUGGCACA...GGC.AUCCAGGAUAAUAUCCGUUUUCG.....................................GGAUGU.CACACCG..AAGGG.AUAAAAACCCAGG-CGGG.UAGGUUUCACUCGAU.
SL_1KL_011_SED_10011804/1120-1287                    GGAAAGUGUGCCU-A-GGGUUCCGCCGGC....AGCGG--UUUAUCUGAUGUUCAG--------------...--..---------GUAAGGUGAUUUGUUUUU....................................................................................GCCGG.G-....CU-G-GUCCGAGUGGCACA---GGC-GCCUGUUAGUCAGGUUC----------------------------------UGCUUUAUGGGGCGC-CACACCG--GAGGG.AUAAAAGCCCAGG-CGGG.UAGGUUUCGCUCGAU.
SL_3KL_010_SED_10001626/1105-1287                    GGAAAGUGUGCCU.A.GGGUUCCGCCGGCAGCGGUUUAUCUGAUGUUCAGGUAAGGUAAUUUGUUUUU........................................................................................................................GCCGG.G.....CU.G.GUCCGAGUGGCACA...GGC.GCCUGUUAGUCAGGUUCUGCUUUAU..................................GGGGCGC.CACACCG..GAGGG.AUAAAAGCCCAGG.CGGG.UAGGUUUCGCUCGAU.
SL_9KL_010_SED_10004010/971-1142                     GGAAAGUGUGCCU.A.GGGUUCCGCCGGCGAUUAUCAAUACUGCAAUUUUAAUUAAU...................................................................................................................................GCCGG.G.....CU.G.GUCCGAGUGGCACA...GGC.GCCUGUUAGUCAGGUUCCGCUUUAUG..................................GGGCGC.CACACCG..GAGGG.AUAAAAGCCCAGG-CGGG.UAGGUUUCGCUCGAU.
SL_5KL_010_SED_10002709/5790-5955                    GGAAAGUGUGCCU-A-GGGUUCCGCCGGG....AUAUG--AUUGACACCGGGCUA---------------...--..----------UUUUUCUGUCGCUAUUU....................................................................................CCCGG.G-....CU-G-GUCCAAGUGGCACA---GGC-ACUAUCGACGAACUGUA----------------------------------AAAGUUUAAGGGUGC-CACACCG--GAGGG.AUAAAAGCCCAGG-CGGG.UAGGUUUCACUCGAU.
SL_1KL_011_SED_10000130/37971-37806                  GGAAAGUGUGCCU-A-GGGUUCCGCCGGG....AUAUG--AUUGACACCGGGCUA---------------...--..----------UUUUUCUGUCGCUAUUU....................................................................................CCCGG.G-....CU-G-GUCCAAGUGGCACA---GGC-ACUAUCGACGAACUGUA----------------------------------AAGGUUUAAGGGUGC-CACACCG--GAGGG.AUAAAAGCCCAGG-CGGG.UAGGUUUCACUCGAU.
NC_006177.1/3085016-3084894                          GGAAAGUGUGCCU-A-GGGUUCCGCGGCG....CCCGU--A-----------------------------...--..------------------------CGG....................................................................................CGCCG.GU....CU-GCGACCGAGCGGCACA---GGC-CGGACGGGG---------------------------------------------------UCCGGC-UACACCG--GUGGG.CGAAAAUCCCAGG-CGGG.CAGGUUUCCCUCCAG.
NC_014152.1/827070-827229                            GGAAAGUGUGCCU-A-GGGUUCCGCUAUA....GUUAG--UGGCCAAUGACCGGUUGCUGGU--------...--..----ACAAGUGGUCAUUUGGUUCUAAU....................................................................................UAUAG.GA....CU-G-GUCCGAGUGGUACA---GGU-GUU--UUUU----------------------------------------------------AACAC-UACACCG--ACGGG.AUAAAAGCCCAGA-CGGG.UAGGUUUCACUCGAU.
NZ_LGTE01000017.1/20051-20211                        GGAAAGUGUGCCU-A-GGGUUCCGCUGUA....GUUAG--UGGCCAAUGACCGGUUGCUGGUACAAGU--...--..---------GGUCAUUUGGUUCUAACU....................................................................................UAUAG.GA....CU-G-GUCCGAGUGGUACA---GGU-GUU--UUUU----------------------------------------------------AACAC-UACACCG--ACGGG.AUAAAAGCCCAGA-CGGG.UAGGUUUCACUCGAU.
SL_8KL_010_SED_10000172/29310-29131                  GGAAAGUGUGUCU.A.GGGUUCCGCCGGAAUAACCGGUUGAAGGAUUUAUUUUAGGCCGUUUAU............................................................................................................................UCCGG.G.....CA.G.GUCCGAGUGACACA...GGC.AUCCACGAUAACCUGAAGCUUUUUGCC.................................GGAUGU.CACACCG..GAGGG.AUAAAAACCCAGG-CGGG.UAGGUUUCACUCGAC.
SL_5KL_010_SED_10009162/2274-2110                    GGAAAGUGUGUCU-A-GGGUUCCGCCGGG....AACG---GCAGAUAAG---------------------...--..-----------------AAAGCCUCUU....................................................................................UCCGG.G-....CU-G-GUCCAAGUGACACA---GGC-AUCCUGCAAAGCCACGAAUUCUCC---------------------GCGAAUUCUAAUUCAGGGUGU-CACACCG--GAGGG.AUAAAAGCCCAGG-CGGG.UAGGUUUCACUCGAU.
SL_5KL_010_SED_10001041/11087-11263                  GGAAAGUGUGUCU-A-GGGUUCCGCCGGG....AUAAG--CCGGUUGACGCUGC----------------...--..------------AGCGAAAAUCUCUGU....................................................................................CCCGG.G-....CU-G-GUCCGAGUGACACA---GGC-AUCCUGGAUGACCACGAAUUCUUC--------------------UGCGAAUUCAGAUCAAGGGUGU-CACACCG--GAGGG.AUAAAAGCCCAGG-CGGG.UAGGUUUCACUCGAU.
SL_5KL_010_SED_10016439/1858-2016                    GGAAAGUGUGUCU-A-GGGUUCCGCCGGG....GUAAC--CGUUU-------------------------...--..--------------------UCUGUAC....................................................................................CCCGG.G-....CU-G-GUCCAAGUGACACA---GGC-AUCCUGGAAAGCCACGAAUUCUCU---------------------GUGAAUUCAAAUUUAGGGUGU-CACACCG--GAGGG.AUAAAAGCCCAGG-CGGG.UAGGUUUCACUCGAU.
SL_8KL_010_SED_10000991/20044-19853                  GGAAAGUGUGUCU.A.GGGUUCCGCCGGGAUAAGCCGGUUGACGUUGCAGCCAAAAUUUCUGU.............................................................................................................................CCCGG.G.....CU.G.GUCCGAGUGACACA...GGC.AUCCUGGAUGACCACGAAUUCUUCUGCGAAUUCAGAUCA....................AGGGUGU.CACACCG..GAGGG.AUAAAAGCCCAGG-CGGG.UAGGUUUCACUCGAU.
SL_8KL_010_SED_10000266/19031-18840                  GGAAAGUGUGUCU.A.GGGUUCCGCCGGGAUUAGCUGCCAGAUGUUGAUGCCAGGCCUUUCUUU............................................................................................................................CCCGG.G.....CU.G.GUCCGAGUGACACA...GGC.AUCCUGGAAAACCGGGGAUUCUCAACGAAUUCCAAGCCA.....................GGUUGU.CACACCG..GAGGG.AUAAAAGCCCAGG-CGGG.UAGGUUUCACUCGAU.
SL_3KL_010_SED_10066664/641-449                      GGAAAGUGUGUCU.A.GGGUUCCGCCGGGUGGAGCUGUUAUUAAAAAACGCUGCGUUCUGUCUGU...........................................................................................................................CCCGG.G.....CU.G.GUCCAAGUGGCACA...GGC.AUCCUAAAAAGCUGCGAAUGUUCCACGAAUUCUUUUUAA.....................GGGUGU.CACACCG..GAGGG.AUAAAAGCCCAGA-CGGG.UAGGUUUCACUCGAU.
SL_8KL_010_SED_10017205/2665-2843                    GGAAAGUGUGUCU-A-GGGUUCCGCUGGG....AUAAA--CUGGAAGGAAGGUUU---------------...--..----------CUGCAAGUUGUCCUUAU....................................................................................CCCGG.G-....CU-G-GUCCAAGUGGCACA---GGC-AUCCUGGAACGCCACGAAUUCUCC---------------------ACGAAUUCUAAUGUUGGGUGU-CACACCG--GAGGG.AUAAAAGCCCAGG-CGGG.UAGGUUUCACUCGAU.
SL_9KL_010_SED_10016461/2906-2789                    GGAAAGUGUGUCU-A-GGGUUCCGGCCCC....GGCUU--CG----------------------------...--..-----------------------GCCC....................................................................................GGGGU.G-....CU-G-GUCCAAGUGACACA---GGC-AU---GAAA-----------------------------------------------------AUGC-UACACCG--GAGGG.AUAAAAACCCAGG-CGGG.CAGGUUUCACUCGAA.
NC_009454.1/2654559-2654383                          GGGAAGUGCGCCU-A-GGGUUCCACGCCC....GGGCC--UG----------------------------...--..-----------------------UUUA....................................................................................GGGCG.GU....UC-G-GUCCAAGCGGCGCA---GGC-CUGCCGGAAGCCGGAAGGAAAAAGACGAGGACGUCCUUCUUCAGCAUCUUUCCAGCAUCCGGGGGU-UACACCGGCAAGGG.AUAAAAGCCCAGG-CGGA.UAGGUUUCGCUCAUU.
NC_014378.1/2441135-2441038                          GGGAAGUGUACCU-A-GGGUUCCGUA---....--UUU-U------------------------------...--..---------------------------....................................................................................---UA.GU....CA-G-GUCCAAGCGGUACA------------AUUAU-------------------------------------------------A--------ACACCG--AAGGG.AGAAAAGCCCAGG-CGGG.GAGGUUCUGCUCUUA.
NZ_KB900621.1/68414-68652                            GGGAAGUGUACCU-A-GGGUUCCGUACUA....AAGAG--CAAUUGAAAAUGUAUAAUUGAGAAUUGAUA...AUuuAGAUAUAAUACCUUUaaauuuuuuaaggcuuuaauuaucaauuguuaauuagcaauuguuuuu................................................AAGUU.GU....CU-G-GUCCAAGCGGUACA---GGU-AU---UAAUGUUUAAUAGCUAUACACUUAGC----------------------UGAUUAU--AUAU-UACACCG--AAGGG.AUAAAAGCCCAGG-CGGG.GAGGUUCUACUCUGA.
P_1C_Sed_2_UnCty_1006277/1180-1286                   GGGAAGUGUACCU-A-GGUGGCCGCAUUU....--UAU-U------------------------------...--..---------------------------....................................................................................AAAUG.G-....CU-G-GUUCGAGCGGUACA---GAU-A-----ACU-------------------------------------------------------UA-UACACCG--AAGGG.AUAAAAGCCCAGG-CGGG.UAGGUUCUACUCUUA.
NC_017455.1/177388-177556                            GGGAAGUGUACCU-A-GGUUCCCGCAGUA....UAA----GGGUGAUAAUUCUAGUUCUUUCGUUUGUGA...AA..AGACUAUAACUAUAAAUCUUUAGCAAG....................................................................................CGCUG.G-....CU-G-GUCCGAGCGGUACA---GAU-AU---UGUU-----------------------------------------------------AUAU-UACACCG--AAGGG.AUAAAAGCCCAGG-CGGG.GAGGUUCUACUCAUU.
SL_8KL_010_SED_10033978/1408-1619                    GGGAAGUGUACCU-A-GGUUUCCGCAGCA....GUUUA--AGGUCAGGUAUaucuauucuggcaaucaccugguguucugguaauugccgggaaguccagauuuuuggauuucaguuuggcccuuccuguuacguucaac................................................UGCUG.G-....CU-G-GUCCAAGCGGUACA---GGU-AU---UUAC-----------------------------------------------------AUAU-CACACCG--AAGGG.AUAAAAGCCCAGG-CGGG.GAGGUUCUGCUCAUU.
SL_8KL_010_SED_10022742/1586-1809                    GGGAAGUGUACCU-A-GGUUUCCGCAGCA....GUUUA--GGGGCAGGUAUGUCUAUucuggcguagauuuuggcaaucgccugguauuuuggcaauugccggggaauucagauuuuuggauuucaguuuugcccuuccuuucacggcuaac....................................UGCUG.G-....CU-G-GUCCAAGCGGUACA---GGU-AU---UUAC-----------------------------------------------------AUAU-CACACCG--AAGGG.AUAAAAGCCCAGG-CGGG.GAGGUUCUACUCAUG.
NC_014654.1/2476545-2476437                          GGGAAGUGUACCU-A-GGUUUCCGCAGCU....------A------------------------------...--..--------------------------A....................................................................................GGCUG.G-....CU-G-GUCCGAGCGGUACA---GAU-AU---UGAU-----------------------------------------------------AUAU-CACACCG--AAGGG.AUAAAAGCCCAGG-CGGG.GAGGUUCUACUCAAU.
NZ_CAUI01000019.1/81654-81812                        GGGAAGUGUACCU-A-GGUUUCCGCAGUA....UUCAG--GAGAUAAUUAUGUUUAUUUAGAU-------...--..---UUAAUUAGAUUAUAUCUCACUAAU....................................................................................UGCUG.G-....CU-G-GUCCGAGCGGUACA---GAU-AU---UAAU-----------------------------------------------------AUAU-CACACCG--AAGGG.AUAAAAGCCCAGG-CGGG.GAGGUUCUACUCAUU.
SL_8KL_010_SED_10001500/1831-1690                    GGGAAGUGUACCU.A.GGUUUCCGCAUAGCUAGGAUAAGUAUGUCUAU............................................................................................................................................CUAUG.G.....CU.G.GUCCAAGCGGUACA...GAU.AUAUAU.......................................................UAUAU.UACACCG..AAGGG.AUAAAAGCCCAGG-CGGG.GAGGUUCUACUCAUA.
SL_6KL_011_BRINE_1003705/4030-3873                   GGGAAGUGUACCU-A-GGUUUCCGCAUAU....AUAGA--AUACAUGAUAAGUAUGCCUAUA--------...--..----GAAUAUAGGAUAAGUAUGUCUAU....................................................................................CUAUG.G-....CU-G-GUCCAAGCGGUACA---GAU-AUAU---A----------------------------------------------------UUAUAU-UACACCG--AAGGG.AUAAAAGCCCAGG-CGGG.GAGGUUCUACUCAUA.
2211348873/170-303                                   GGGAAGUGUACUU-A-GGGUUCCGGUCUG....CAGCG--GGAUCCGA----------------------...--..-----------------UUUCCUGUUG....................................................................................CAGAU.GU....CU-G-GACCGAGCGGUACA---GAU-AUAUUUU-----------------------------------------------------AUAUAU-UACACCG--AAGGG.AUAAAAGCCCAGG-CGGG.GAGGUUCUACUCAUG.
NC_019978.1/2611487-2611384                          GGGAAGUGUAUCU-A-GGGUUCCACACAU....--C-A--------------------------------...--..---------------------------....................................................................................AAGUG.--....UA-G-GUCCAAGCGAUACA---AAU------UUUU-------------------------------------------------------AU-UACACCG--GAGGG.AUAAAAGCCCAGG-CGGG.GAGGUUCUACUCUUA.
NZ_KI912094.1/668510-668311                          GGGAAGUGUAUCU-A-GGGUUCCGCAAUC....AUCAA--UUGAGAGUUGAAAAUUG-------------...AU..AGUUGauagucuaguaaagguuuuaauccuuuuaacuaucaacuaucaauuauaaauuaucaacugguau.........................................GUUUG.G-....CU-G-GUCCAAGCGAUACA---GAU-AA----UAG-----------------------------------------------------AUAU-UACACCG--AAGGG.AUAAAAGCCCAGG-CGGG.GAGGUUCUGCUCUUA.
NZ_CP009281.1/1680144-1680267                        GUUAUUGUUUUCU-A-GGGUUCCGCAGCU....GGUGC-A------------------------------...--..--------------------------C....................................................................................AGCUG.GU....CU-G-GUCCGAGGGAAAAC---GCA.CGAACAACAUC.----------------------------------------------.GUUCGUG.UCUACACG-GAGGG.AUAAAAGCCCGGG-AGGU.AUCGUUAUAAAUGAC.
NZ_CP008852.1/1401847-1401716                        UGAAAAUGCAUCU-A-GGGUUCCACACUA....UCGAA-A------------------------------...--..--------CAAUAAUUCUUAUUUUCAA....................................................................................UAGUG.G-....UU-GUGGCC-AGUGAUGCA---AGU-GU---UAAU-----------------------------------------------------ACAC-UAUAUCG--AAGGG.AUAAAAGCCCUGA-CGA..GGAAUUUUCGCUCAUC
NZ_JXAK01000005.1/49835-49714                        UGAAAGAGCAUCU-A-GGGUUCCGUUUUU....UUCUU--U-----------------------------...--..--------------------UGUGGAA....................................................................................AGAAA.GA....CU-G-GUCCGAGCGAUGCA---GGC-AC---UUUU-----------------------------------------------------GUGC-UACACCA-AAAGGG.ACAAAAACCCAGA-AGGA.CAGGUUUCACUUGAG.
NZ_JYCD01000011.1/21505-21367                        UGAAAGAGCGCCU-A-GGGUUCCGUUUUG....CCcgccgguccgugucgcggccguccgg---------...--..---------------------------....................................................................................CAAAA.GU....CC-G-GUCCGAGCGGCGCU---GGC-ACGUC--AU---------------------------------------------------UCGUGC-UACACCU--GAGGG.AAAAAAGCCCAGA-GGGA.CAGGUUUCACUUGGA.
NZ_KE695649.1/474674-474812                          UGAAAGAGCGCCU-A-GGGUUCCGUUUUG....CCUGccgguccgugucgcggccguccga---------...--..---------------------------....................................................................................CAAAA.GU....CC-G-GUCCGAGCGGCGCU---GGC-ACGUC--AU---------------------------------------------------UCGUGC-UACACCU--GAGGG.AAAAAAGCCCAGA-GGGA.CAGGUUUCACUUGGA.
NZ_JQMH01000018.1/472516-472654                      UGAAAGAGCGCCU-A-GGGUUCCGUUUUG....CCUgccgguccgugucgcggccguccgg---------...--..---------------------------....................................................................................CAAAA.GU....CC-G-GUCCGAGCGGCGCU---GGC-ACGUC--AU---------------------------------------------------UCGUGC-UACACCU--GAGGG.AAAAAAGCCCAGA-GGGA.CAGGUUUCACUUGGA.
NZ_LGIQ01000017.1/277653-277540                      UGAAAGAGCGUCU-A-GGGUUCCGUUUC-....--GGC-G------------------------------...--..---------------------------....................................................................................AGAAG.G-....CU-G-GUCCGAGCGACGCU---AAC-ACGCACAA----------------------------------------------------GCGUGU-UACACCU--AAGGG.AGAAAAGCCCAGA-GGGA.CAGGUUUCACUUCGU.
NZ_KI629785.1/1135901-1135762                        UGAAAGAGCGUCU-A-GGGUUCCGUUUUU....CCUAU--GUCGGUUUUUGU------------------...--..-------------CUUUUGCACAUAGG....................................................................................GAAAA.GG....CU-G-GUCCGAGCGACGCU---GGC-ACGUC-------------------------------------------------------AUGUGC-UACACCU--GAGGG.AGAAAAGCCCAGA-GGGA.CAGGUUUCACUUGGU.
NZ_LJIZ01000005.1/71055-71172                        UGAAAGCACAUCU-A-GGGUUCCGCAUUA....UUGUA-A------------------------------...--..------------------------GUA....................................................................................AAAUG.G-....CU-G-GUCCGAGCGAUGUG---GGC-AC---UAUC--------------------------------------------------C--GUGC-UACACCA-UUAGGG.AUAAAAACCCAGA-AGGA.CAGGUUUCACUUGAG.
NZ_AXAR01000006.1/43341-43212                        UGAAAGCACAUCU-A-GGGUUCCGUCGCG....AUGCG--GCCAUUGAGCGGCC----------------...--..-----------------------UCGU....................................................................................CACGA.GU....CU-G-GACCGAGCGAUGUG---GGC-AA----AUA-----------------------------------------------------UUGC-UACACCU--UUGGG.AGAAAAGCCCGGA-AGGA.CAGGUUUCACUUGGA.
NZ_JMIR01000036.1/30301-30425                        UGAAAGCGAAUCU-A-GGGUUCCUGCAC-....--CCG--------------------------------...--..-----------------UUCUGUUUCU....................................................................................-GUGU.G-....---G-GUCCGAGCGAUUCG---CAU-GUCCGCACC-----------------------------------------------CUGUGGACAU-GACACCG--AAGGG.ACAAAAGCCCAGG-CGGG.UAGGUUUCACUCUUG.
NZ_CP013652.1/2949361-2949233                        UGAAAGCGCAUCU-A-GGGUUCCGUUUCU....UUUUU--UGAUU-------------------------...--..-----------------UUACAAAGAA....................................................................................AGAAA.GG....CU-G-GACCAAGCGAUGCG---GAC-AC---UUUU-----------------------------------------------------GUGU-UACACCA-AAAGGG.AUAAAAACCCAGA-AGGA.CAGGCUUCACUUGAG.
NZ_JNIL01000001.1/2559172-2559059                    UGAAAGCGCGCCU-A-GGGUUCCGCAGGC....UCCCG--------------------------------...--..---------------------------....................................................................................GCCUG.G-....CU-G-GUCCAAGCGGCGCG--AACG-CC---CCAC--------------------------------------------------A--GGCG-UACACCA--CAGGG.ACAAAAGCCCAGG-UGGA.CAGGUUUCACUUGCG.
NZ_AQXL01000109.1/23062-23212                        UGAAAGCGGAUCU-A-GGGUUCCGGUCGA....UGCCG--CCAAAAUGACGUCGCU--------------...--..---------CUGUCCAUUUUGGCGGAA....................................................................................UUGAU.G-....CU-G-GUCCGAGCGAUUCG---CAU-GCCGUGUUG---------------------------------------------------CGGCAU-GACACCG--AAGGG.ACAAAAGCCCAGG-CGGG.CAGGUUUCGCUCGCU.
NZ_LN876586.1/613393-613504                          UGAAAGCGUAUCU-A-GGGUUCCGGC---....--GAA-A------------------------------...--..---------------------------....................................................................................---GC.GA....CA-G-GUCCAAGUGAUACG---AGU-AUUACUUUUG--------------------------------------------------UAAUAC-UACACCG--UGGGG.AGAAAAGCCCGGA-CGGG.GAGGUUUCACUUCAU.
NZ_JNFS01000002.1/13781-13912                        UGAAAGUGCAUCU-A-GGGUUCCGCUUUU....GUCAU--CCG---------------------------...--..------------------UUUGUUGAC....................................................................................AAGAG.GG....CU-G-GUCCAAGCGAUGCA---AGC-UUUGUUAUAU-------------------------------------------------ACAAAGC-UACACCU--GAGGG.AUAAAAACCCAGA-AGGA.CAGGUUUCACUUGAA.
NZ_AFRV01000006.1/544389-544244                      UGAAAGUGCAUCU.A.GGGUUCCGCUUUUGUCAUCCGUUUGUUGAC..............................................................................................................................................AAGAG.GG....CU.G.GUCCAAGCGAUGCA...AGCUUUGUUAUAU...................................................ACAAAG.UACACCU..AAGGG.AUAAAAACCCAGA-AGGA.CAGGUUUCACUUGAA.
NZ_KB894300.1/60101-59967                            UGAAAGUGCAUCU-A-GGGUUCCGUUUUU....GUCG---CUCGUU------------------------...--..--------------------UUUUGAC....................................................................................AAAAG.GA....CU-G-GUCCAAGCGAUGCA---AGC-UUUGUUAUGUA----------------------------------------------UUACAAAGC-UACACCU--AAGGG.AUAAAAACCCAGA-AGGA.CAGGUUUCACUUGAA.
IMNBL1_c0107919/383-513                              UGAAAGUGCGUCU.A.GGGUUCCACUCA.UCAA............................................................................................................................................................UGGG.GU....UU.G.GUCCAAGCGACGCA...GGU.GUCAUUGAAU..................................................UGACAU.CACACCA..UGGGG.AUAAAAGCCCUGA-AGGG.UAAGUUUCAUUUGUU.
NZ_AFGF01000017.1/57801-57943                        UGAAAGUGCGUCU-A-GGGUUCCGCAUGA....CCG----GCGUUGUUCA--------------------...--..---------------UGCUUAUGCCAG....................................................................................CCAUG.GU....CU-GUGACCAAGCGUCGCAA-GCGC-GCCUGCCGGG-------------------------------------------------CAGGCGU-CACACCG--GAGGG.AUAAAAGCCCUGU-CGGG.GAGGUUUCGCUAUUG.
NZ_JMIR01000033.1/13873-13745                        UGAAAGUGCGUCU-A-GGGUUCCGUCCUG....UUUGU-U------------------------------...--..----------------------UUUUU....................................................................................CAGGA.G-....CU-G-GUCCGAGCGGCGCA---GGC-GUGUUUUUUUUC---------------------------------------------AGAACACGC-UACACCU--UGGGG.AGAAAAGCCCGGA-AGGA.UAGGUUUCACUUGCG.
NZ_AKIX01000068.1/2373-2235                          UGAAAGUGCGUCU-A-GGGUUCCGUCUCU....UUCUU--UCCUAUACCAA-------------------...--..--------------UAAUAGGGUUGAA....................................................................................AGAUA.G-....CU-G-GUCCGAGCGACGCA---GGC-ACG--AAUG---------------------------------------------------AUGUGU-CACACCU--AAGGG.AUAAAAGCCCAGA-GGG-.ACAGUUUCACUUGGC.
NZ_LDZV01000001.1/4146825-4146688                    UGAAAGUGCGUCU-A-GGGUUCCGUCUCU....UUCUU-U------------------------------...--..----CCUAUUCCAAGAAUAGGGUUGGA....................................................................................AGAAA.G-....CU-G-GUCCGAGCGACGCA---GGC-AC---CAUGGA------------------------------------------------U--GUGU-CACACCU--AAGGG.AUAAAAGCCCAGA-GGGA.CA.GUUUCACUUGGC.
NZ_LDCN01000005.1/196955-197093                      UGAAAGUGCGUCU-A-GGGUUCCGUCUCU....UUCUU-U------------------------------...--..----CCUAUUCCAAUCAUAGGGUUGAA....................................................................................AGAAA.G-....CU-G-GUCCGAGCGACGCA---GGC-ACGAAUGA----------------------------------------------------AUGUGU-CACACCU--AAGGG.AAAAAAGCCCAGA-GGGA.CA.GUUUCACUUGGC.
NC_012491.1/4667623-4667470                          UGAAAGUGCGUCU.A.GGGUUCCGUCUCUUUCUUUCCUAUUUCAAUCAUAGGGUU..................................................................................................................................GAAAGAAA.G.....CU.G.GUCCGAGCGGCGCA...GGC.ACGAAUGA.....................................................UGUGU.CACACCU..AAGGG.AUAAAAGCCCAGA-GGGA..CAGUUUCACUUGGCG
NZ_AKYF01000026.1/2228-2094                          UGAAAGUGCGUCU-A-GGGUUCCGUUUCU....UUCCU--AUUCGAAUA---------------------...--..----------------AUAGGGUUGAA....................................................................................AGAAA.G-....CU-G-GUCCGAGCGACGCA---GGC-ACGA--UUG---------------------------------------------------AUGUGU-CACACCU--AAGGG.AUAAAAGCCCAGA-GGGA.CAG.UUUCACUUGGC.
SRS023468_C1213219/92-217                            UGAAAGUGUACCU.A.GGGAUCCAGGC...AUU.............................................................................................................................................................GCC.......AA.G.GACCGAGCGGUACG...GGU.ACUUUUAUUA..................................................AAGUAU.CACACCU..UAGGG.AAAAAAGCCCAGA-GGGG.UAGGUUUUACGAAAU.
NZ_KQ957097.1/40047-40158                            UGAAAGUGUACCU-A-GGGAUCCAGGCA-u...-------------------------------------...--..---------------------------....................................................................................-UGCC.--....AA-G-GACCGAGCGGUACG---GGU-ACUUUUAUUU-------------------------------------------------AAAGUAU-CACACCU--UAGGG.AAAAAAGCCCAGA-GGGG.UAGGUUUUACGAAAU.
NZ_CYSP01000003.1/264500-264381                      UGAAAGUGUACCU-A-GGGUUCCACACUA....UGAAA--U-----------------------------...--..----------------------GUUUA....................................................................................UAGUG.G-....UU-GUGACCGAGUGGUACA---AGU-GCU---GUU----------------------------------------------------AACAC-UACACCG--AGGGG.AUAAAAGCCCUGA-CGGG.GAAAUUUCGCUCAGU.
NZ_KE386494.1/685058-684934                          UGAAAGUGUACCU-A-GGGUUCCAGCCCC....--AUU--GGGGGUAACGA-------------------...--..--------------------------U....................................................................................GGGGU.GU....UU-G-GUCCAAGCGGUACA---GGU-AU---GCCA-----------------------------------------------------AUAC-CACACCGGUGUGGG.AGAAAAGCCCGGA-CGGA.UAGGUUUCACUCGCG.
NZ_CP009170.1/556732-556852                          UGAAAGUGUACCU-A-GGGUUCCAGCCUA....GUUUA--------------------------------...--..---------------------------....................................................................................UAGGU.GU....UU-G-GACCGAGCGGUACA---GGU-AUAUGGGUUU------------------------------------------------UCAUAUAC-UACACCU--AAGGG.AUAAAAGCCCGGG-AGGA.UAGGUUUCACUCUAU.
NZ_CM001486.1/1612226-1612356                        UGAAAGUGUACCU.A.GGGUUCCAGCCUAUUUA...........................................................................................................................................................UAGGU.GU....UC.G.GACCGAGCGGUACA...GGU.AUAUGUUU....................................................AUAUAC.CACACCU..UAGGG.ACAAAAGCCCGGG-AGGA.UAGGUUUCACUCUAU.
NZ_ACXY01000003.1/20666-20537                        UGAAAGUGUACCU.A.GGGUUCCAGCCUAUUUA...........................................................................................................................................................UAGGU.GU....UC.G.GACCGAGCGGUACA...GGU.AUAUUUU.....................................................AUAUAC.CACACCU..UAGGG.ACAAAAGCCCGGG-AGGA.UAGGUUUCACUCGUG.
NC_014209.1/657666-657796                            UGAAAGUGUACCU.A.GGGUUCCAGCCUAUUUG...........................................................................................................................................................UAGGU.GU....UC.G.GACCGAGCGGUACA...GGU.AUAUUUUU....................................................AUAUAC.CACACCU..UAGGG.ACAAAAGCCCGGG.AGGA.UAGGUUUCACUCGUA.
NC_003869.1/586436-586570                            UGAAAGUGUACCU.A.GGGUUCCAGCCUGGCAA...........................................................................................................................................................CAGGC.GU....UC.G.GUCCGAGCGGUACA...GGU.AUAUGGGUUUCC................................................AUAUAC.CACACCU..UAGGG.AUAAAAGCCCGGG-AGGA.UAGGUUUCACUCUAU.
NZ_KK211288.1/138718-138607                          UGAAAGUGUACCU-A-GGGUUCCAUCCUA....--CAU--------------------------------...--..------------------------A--....................................................................................AUGGA.--....AA-G-GUCCGAGCGGUACA---GGC-AUU---AAU-------------------------------------------------AG--AUGC-UACACCG--AGGGG.AGAAAAGCCCGGG-CGGA.UAGGUUUCACUUAUA.
NZ_JXLL01000037.1/1911-2043                          UGAAAGUGUACCU-A-GGGUUCCGAAAAA....CCUUA--------------------------------...--..--------------CUCUUAUGUAAUG....................................................................................UUUUU.GU....CU-G-GUCCGAGCGGUACA---GGU-AUUACUAUGU-------------------------------------------------GUAAUAU-CACACCG--AGGGG.AUAAAAGCCCGGU-CGGG.UAGGUUUCACUUAUA.
NZ_CCEZ01000007.1/57769-57653                        UGAAAGUGUACCU-A-GGGUUCCGAAGAA....--UAA--------------------------------...--..---------------------------....................................................................................UUCUU.GU....CU-G-GACCAAGCGGUACA---AAU-AUUGGACUAA--------------------------------------------------CAAUAU-UACACCG--AAGGG.AGAAAAGCCCAGA-CGGG.UAGGUUUCGCUACAC.
NC_009922.1/585550-585667                            UGAAAGUGUACCU-A-GGGUUCCGACGAA....UGAUGGC------------------------------...--..--------------------------A....................................................................................UUUGU.G-....CU-G-GUCCAAGUGGUACA---GGC-AUAG--GAU---------------------------------------------------AUAUGC-UACACCG--AUAGG.AUAAAAGCCUGGG-CGGG.UAGGUUUCAUUCUUU.
NZ_CP008852.1/1463733-1463869                        UGAAAGUGUACCU-A-GGGUUCCGCAUAA....CCAAA-A------------------------------...--..--------CAGAUUAUAUUCUGUUUUU....................................................................................UUAUG.GU....CC-GUGACCAAGUGGUACA---GGC-ACUAUGG-----------------------------------------------------CAGUGC-UACACCG--AUGGG.AUAAAAACCCGGG-CGGG.GAGGUUUCGCUCAUU.
NZ_AKVN01000062.1/66876-67026                        UGAAAGUGUACCU.A.GGGUUCCGCAUAACAAAAACAGAGAAUCU.......................................................................................................................................CUGUUUUAUUAUG......GUCUGUGACCAAGUGGUACA...GGC.ACUA..UGAC...................................................AGUGU.UACACCG..AUGGG.AUAAAAACCCGGG-CGGG.GAGGUUUCGCUCAUG.
NZ_AKVO01000066.1/104775-104625                      UGAAAGUGUACCU.A.GGGUUCCGCAUGACAAAAACAGAGAAUCUCUGUUUUC.......................................................................................................................................UUAUG.GU....CU.GUGACCAAGUGGUACA...GGC.ACU.AUGAC....................................................AGUGU.UACACCG..AUGGG.AUAAAAACCCGGG-CGGG.GAGGUUUCGCUCAUG.
NZ_AAWL01000019.1/26918-27047                        UGAAAGUGUACCU-A-GGGUUCCGCAUGG....CCGGU--GCUUA-------------------------...--..--------------------UAUUCGG....................................................................................CUAUG.G-....CU-GCGACCGAGUGGUACA---GGU-GUUACCCAG---------------------------------------------------UAGCGC-CACACCG--AUGGG.AUAAAAACCCGGG-CGGG.GAAGUUUCGCUCUUU.
NZ_AZTB01000004.1/69810-69942                        UGAAAGUGUACCU-A-GGGUUCCGGAAAA....CUUCA--------------------------------...--..--------------CUUUUAUGUAAUG....................................................................................UUUUC.GU....CU-G-GUCCGAGCGGUACA---GGU-AUUACCAUGU-------------------------------------------------GUAAUAU-CACACCG--AGGGG.AUAAAAGCCCGGU-CGGG.UAGGUUUCACUUAUA.
NZ_KB900618.1/318218-318000                          UGAAAGUGUACCU-A-GGGUUCCGUACUA....AAGAG--CAAUUGAAAACCUAUAAUUGAUAAUUUAGAuauAA..AGAUAUAAUAUUUUUAAAUUuuuaagguuuuaauuaucaauucuaaauuguuaauuaucaauuguuuuu..........................................AAGUU.GU....CU-G-GUCCAAGCGGUACA---AAU-ACA--UUAA----------------------------------------------------UGUAU-UACACCA--GAGGG.AGAAAAGCCCAGA-UGGA.UAGGUUUCACUUGUU.
NC_009633.1/951602-951728                            UGAAAGUGUACCU-A-GGGUUCCGUUCUU....CUUAU--AUGAUA------------------------...--..-------------------CAUGAGAG....................................................................................AAGAA.G-....CA-G-GUCCGAGCGGUACA---AGC-AUAUC-------------------------------------------------------AUAUGC-GACACCG--AAGGG.AUAAAAGCCCAGG-CGGA.UAGGUUUCACUUCGA.
NC_017992.1/2639374-2639227                          UGAAAGUGUACCU.G.AGGGUUCCAGCCUUAUUGUCCAUGUGUAGAAAA...................................................................................................................................CAGUAAAGGCGUU.........CG.GACCGAGCGGUACA...GGC.A....UUGUAU....................................................UGC.CACACCU..GUGGG.AUAAAAGCCCGGG-AGGA.UAGGUUUCACUCUAU.
NZ_CELZ01000042.1/161584-161468                      UGAAAGUGUACCUCA-GGGUUCCGCGCGA....AGGUU--------------------------------...--..------------------------AUU....................................................................................UCGCG.GC....CA-G-GUCCGAGUGGUACA---GGC-AC---UUUC-----------------------------------------------------GUGC-UACACCG--GAGGG.AUAAAAACCCAGG-CGGG.UAGGUUUCAGUGUUG.
NC_007644.1/2145943-2145812                          UGAAAGUGUACCUCA.GGGUUCCGCGCGAAGGUUAUU.......................................................................................................................................................UCGCG.GC....UA.G.GUCCGAGUGGUACA...GGC.AC..UUUU......................................................GUGC.UACACCG..GAGGG.AUAAAAACCCAGG-CGGG.UAGGUUUCAGUGUUG.
NZ_BBKT01000052.1/2435-2567                          UGAAAGUGUACCUGA-GGGUUCCAGCCUU....AUUGU--CAAUG-------------------------...--..-------------UGUAGAAAACAGUA....................................................................................AAGGC.GU....UC-G-GACCGAGCGGUACA---GGC-AU---UGUA-----------------------------------------------------UUGC-CACACCU--GUGGG.AUAAAAGCCCGGG-AGGA.UAGGUUUCACUCUAU.
MA55A_contig07155/798-649                            UGAAAGUGUACCUGA-GGGUUCCAGCCUU....GUAUG--CUUUUGACAUUUUUAAA-------------...--..--------AGCAUGGAUAGUUUUUUAA....................................................................................AAGGC.GU....UC-G-GACCGAGCGGUACA---GGC-AU----GCUG----------------------------------------------------UUGC-CACACCU--GUGGG.AUAAAAGCCCGGG-AGGA.UAGGUUUCACUCUUU.
NC_019970.1/2157317-2157170                          UGAAAGUGUACCUGA-GGGUUCCAGCCUU....GUAUG--CUUUUGUCAUUUUUAAA-------------...--..--------AGCAUAGAUAGUUUUUUAA....................................................................................AAGGU.GU....UC-G-GACCGAGCGGUACA---GGC-AAU----------------------------------------------------------GUUGC-CACACCU--GUGGG.AUAAAAGCCCGGG-AGGA.UAGGUUUCACUCUUU.
MA55A_contig03190/1190-1043                          UGAAAGUGUACCUGA-GGGUUCCAGCCUU....GUAUG--CUUUUGUCAUUUUUAAA-------------...--..--------AGCAUGGAUAGUUUUUUAA....................................................................................AAGGC.GU....UC-G-GACCGAGCGGUACA---GGC-AAU----------------------------------------------------------GUUGC-CACACCU--GUGGG.AUAAAAGCCCGGG-AGGA.UAGGUUUCACUCUUU.
NC_015555.1/748565-748698                            UGAAAGUGUACCUGA-GGGUUCCAGUCUU....AUUUG--UUCAUGCUU---------------------...--..----------------UUGAAAGCUUA....................................................................................AAGGC.GU....UC-G-GACCGAGCGGUACA---GGC-AUU----GU----------------------------------------------------AUUGC-CACACCU--GUGGG.AUAAAAGCCCGGG-AGGA.UAGGUUUCACUCUAU.
JGI20130J15133_1039652/814-670                       UGAAAGUGUACCUUA.GGGUUCCGCGUAAAAAACCGGGGUAAGGUUUU............................................................................................................................................UUACG.GU....CA.G.GUCCGAGUGGUACA...GGC.GUCUUA.......................................................AGCGC.UACACCGU.AGGGA.CUAAAAACCCAGG-CGGG.UAGGUUUCAGCUUUA.
NZ_JH932301.1/481348-481454                          UGAAAGUGUAUCU-A-GGGAUCCGGAAU-....---CA--------------------------------...--..---------------------------....................................................................................-AUUC.--....AA-G-GACCGAGCGGUACA---GGU-ACAA---C----------------------------------------------------AUGUAC-UACACCA--GAGGG.AGAAAAGCCCAGG-AGGA.UAGGUUUCGCGUACC.
NZ_AGZE01000033.1/60122-60243                        UGAAAGUGUAUCU.A.GGGAUCCGGAAUCAA...............................................................................................................................................................UUC........AAG.GACCGAGCGGUACA...GGU.ACA.ACA......................................................UGUAC.UACACCA..GAGGG.AGAAAAGCCCAGG-AGGA.UAGGUUUCGCGUACC.
NZ_JHVL01000031.1/38113-37996                        UGAAAGUGUAUCU-A-GGGUUCCGAAGGU....--AUU--------------------------------...--..---------------------------....................................................................................ACCUU.GA....CU-G-GUCCGAGUGGUACA---AGU-AUUACUUAAU-------------------------------------------------GUAAUAC-UACACCG--AGGGG.AGAAAAGCCCGGG-CGGG.UAGGUUUCACUUAUG.
NZ_JYHU01000002.1/413350-413238                      UGAAAGUGUAUCU-A-GGGUUCCGUUCUU....--AAG--------------------------------...--..---------------------------....................................................................................AAGAA.G-....CU-G-GUCCAAGGGAUACA---GGC-AUUGCUU-----------------------------------------------------CAAUGC-UACACCG--AUGGG.AAAAAAGCCCAGA-CGGA.UAGGUUCACUUUAAA.
longitudinal_307_167/14915-14791                     UGAAAGUGUGCCU.A.GGGAUCCGGG...CUUUG.............................................................................................................................................................CC.......AA.G.GACCGAGCGGUACG...GAU.ACUUUUUUU...................................................AAGUAU.CACACCU..UAGGG.AAAAAAGCCCAGA-GGGG.UAGGUUUUACAAAAA.
longitudinal_154_167/27274-27382                     UGAAAGUGUGCCU-A-GGGAUCCGGGC--....--UUU--------------------------------...--..---------------------------....................................................................................--GCC.--....AA-G-GACCGAGCGGUACG---GAU-ACUUUUUU----------------------------------------------------AAGUAU-CACACCU--UAGGG.AAAAAAGCCCAGA-GGGG.UAGGUUUUACAAAAA.
NZ_BAEW01000001.1/49673-49781                        UGAAAGUGUGCCU-A-GGGAUCCGGGC--....--UUU--------------------------------...--..---------------------------....................................................................................--GCC.--....AA-G-GACCGAGCGGUACG---GAU-ACUUUUUU----------------------------------------------------UAGUAU-CACACCU--UAGGG.AAAAAAGCCCAGA-GGGG.UAGGUUUUACGAAAU.
NZ_AENP01000008.1/79960-79850                        UGAAAGUGUGCCU-A-GGGAUCCGGGC--....--UUU--------------------------------...--..---------------------------....................................................................................--GCC.--....AA-G-GACCGAGCGGUACG---GGU-ACUUUUAUU--------------------------------------------------AAAGUAU-CACACCU--UAGGG.AAAAAAGCCCAGA-GGGG.UAGGUUUUACGAAAU.
longitudinal_153_212/6422-6315                       UGAAAGUGUGCCU-A-GGGAUCCGGGC--....--UUU--------------------------------...--..---------------------------....................................................................................--GCC.--....AA-G-GACCGAGCGGUACG---GGU-ACUUUUU-----------------------------------------------------AAGUAU-CACACCU--UAGGG.AAAAAAGCCCAGA-GGGG.UAGGUUUUACAAAAA.
SRS019016_C497669/3836-3724                          UGAAAGUGUGCCU-A-GGGAUCCGGGC--....--UUU--------------------------------...--..---------------------------....................................................................................--GCC.--....AA-G-GACCGAGCGGUACU---GGU-ACUUUUUUUA------------------------------------------------UAAAGUAU-CACACCU--UAGGG.AAAAAAGCCCAGA-GGGG.UAGGUUUUACGAAAU.
NZ_FCEX01000012.1/669507-669395                      UGAAAGUGUGCCU-A-GGGAUCCGGGC--uuu.-------------------------------------...--..---------------------------....................................................................................--GCC.--....AA-G-GACCGAGCGGUACU---GGU-ACUUUUUUAU------------------------------------------------UAAAGUAU-CACACCU--UAGGG.AAAAAAGCCCAGA-GGGG.UAGGUUUUACAAAAA.
NZ_ASXP01000001.1/474895-475031                      UGAAAGUGUGCCU.A.GGGUUCCGCAUA.ACACAACGUGG.....................................................................................................................................................UGUG.GC.....U.GUGACCAAGUGGCACA...GGU.GUUACCGGA...................................................UAACAC.UACACCG..AUGGGAUAAAAACCCUGGC-GGG..GAAGUUUCGCUCUAU.
NZ_KI259821.1/168400-168295                          UGAAAGUGUGUCU-AGGGGUUCCGUU---....----C--------------------------------...--..---------------------------....................................................................................---GG.C-....---G-GUCCGAGCGACGCA---GAU-AUCCGGCAA---------------------------------------------------GGAUAU-UACACCG--UAGGG.AGAAAAGCCCGGG-CGGG.UAGGUUUCGUUCCUA.
NZ_CYSP01000010.1/66467-66605                        UGAAAUUGUACCU-A-GGGUUCCGCGUGC....CGGGG--------------------------------...--..--------AGGGUUUCUCUAUGAGCAG....................................................................................GCAUG.G-....CU-GUGACCAAGUGGUACA---GGC-ACUUCAGUG------------------------------------------------CGGUAGUGC-CACACCG--U-GGG.AUAAAAACCCGGA-CGGG.GAAGUUUCGCUCGUU.
NZ_KB898186.1/247208-247334                          UGAUAGCGUAUCU-A-GGGUUCCGUUUCU....UUGCC--GUG---------------------------...--..----------------------GGCAA....................................................................................GGAAA.GG....CU-G-GUCCGAGCGAUACG---GGC-ACAGGAUGA---------------------------------------------------CUGUGC-UACACCU-ACAGGG.ACAAAAACCCAGA-AGGA.CAGGUUCACUUGAGC.
NZ_AUFO01000015.1/149890-150016                      UGAUAGCGUAUCU-A-GGGUUCCGUUUCU....UUGCC--GUGGG-------------------------...--..------------------------CAU....................................................................................GGAAG.GG....CU-G-GUCCGAGCGAUACG---GGC-ACAGGAUGA---------------------------------------------------CUGUGC-UACACCU-ACAGGG.ACAAAAACCCAGA-AGGA.CAGGUUCACUUGAGC.
NZ_AUCA01000022.1/31634-31754                        UGGAAGCACAUCU-A-GGGUUCCGUCGCG....GUUCA--UU----------------------------...--..--------------------CGUGACC....................................................................................GGCGA.GU....CU-G-GACCGAGCGAUGUG---AGC-AC-----AU--------------------------------------------------G--GUGC-UACACCU--UUGGG.AGAAAAGCCCGGG-AGGA.UAGGUUUCACUUGGC.
NZ_JH165061.1/456105-456213                          UGGAAGCAUAUCU-A-GGGAGCCGAGCC-....--GUA--------------------------------...--..---------------------------....................................................................................-GGCU.--....AA-G-GACCUAGCGAUAUG---GAU-AUC--GUAA----------------------------------------------------GAUAU-UACACCU--AAGGG.AUAAAAGCCCAGG-AGGG.GAGGUUCAACCUUCU.
NZ_AGBB01000034.1/28683-28806                        UGGAAGCAUAUCU.A.GGGAGCCGAGCCGU..............................................................................................................................................................AGGCU.AA.......G.GACCUAGCGAUAUG...GAU.AUC.GUAA.....................................................GAUAU.UACACCU..AAGGG.AUAAAAGCCCAGG-AGGG.GAGGUUCAACCUUCU.
NZ_AURB01000093.1/4989-5102                          UGGAAGCGCAUCU-A-GGGUUCCGCACCG....CUUUU--------------------------------...--..---------------------------....................................................................................CGGUG.GA....CU-G-GUCCAAGCGAUGCG---ACG-CACGA-------------------------------------------------------CGUGCG-UACACCA--UAGGG.AGAAAAGCCCAGA-UGGA.CAGGUUUCACUUGGA.
SakLake120mDRAFT_c0028370/1467-1621                  UGGAAGUGCACCUCA-GGGAAUCGCUUAU....UUAAG--CUGAUUUAUAUUUGUU--------------...--..--------AAUAUUAUAUUAUGCUUAG....................................................................................ACAAG.AU....UA-G-AACCGAGUGGUGCA--AAGU-AUAUUUAUU---------------------------------------------------UUAUAC-UACACCG--GAGGA.UUAAAAGCCCAGG-CGGA.GAGGUUCCACUCUAA.
SakLake120mDRAFT_c0619158/68-223                     UGGAAGUGCACCUUA-GGGAAUCGCUUAU....UUAAG--CCGAUUUAUAUUGGUA--------------...--..--------AAUAUUAGGUUACGCUUAG....................................................................................AUAAG.AU....UA-G-AACCAAGUGGUGCA--AAGU-AUAUUUAUUU--------------------------------------------------UUAUAC-UACACCG--GAGGG.UUAAAAUCCCAGG-CGGA.GAGGUUCCACUCUAA.
ASMM170b_GJFD58A01CETJT/367-212                      UGGAAGUGCACCUUA-GGGAAUCGCUUAU....UUAAG--CUGAUUUAUAUU------------------...--..----UGUAAAUAUUAUAUUACGCUUAG....................................................................................AUAAG.AU....UA-G-AACCAAGUGGUGCA--AAGU-AUAUUUAUU---------------------------------------------------UUAUAC-UACACCG-GAGGGG.UUAAAAUCCCAGG-CGGA.GAGGUUCCACUCUGA.
SaLa_GLZXY3L01C2NYU/168-322                          UGGAAGUGCACCUUA-GGGAAUCGCUUAU....UUAAG--CUGAUUUAUAUUUGUU--------------...--..--------AAUAUUAUAUUAUGCUUAG....................................................................................ACAAG.AU....UA-G-AACCGAGUGGUGCA--AAGU-AUAUUUAUU---------------------------------------------------UUAUAC-UACACCG--GAGGA.UUAAAAGCCCAGG-CGGA.GAGGUUCCACUCUAA.
SakLake120mDRAFT_c0097431/739-584                    UGGAAGUGCACCUUA-GGGAAUCGCUUAU....UUAAG--CUUAUUUAUUUUUGUAA-------------...--..--------AUAUUGUAUUUAUGCUUAG....................................................................................AUAAG.AU....UA-G-AACCAAGUGGUGCA--AAGU-AUAUUUAUU---------------------------------------------------UUAUAC-UACACCG--GAGGA.UUAAAAGCCCAGG-CGGA.GAGGUUCCACUCUAA.
SakLake120mDRAFT_c0014727/333-486                    UGGAAGUGCACCUUA-GGGAAUCGCUUAU....UUAAG--UUGAUUCAUAUUUGUAAAUAUUGU------...--..-----------------AUACGCUUAG....................................................................................AUAAG.AU....UA-G-AACCAAGUGGUGCA--AAGU-AUAUUUAUU---------------------------------------------------UUAUAC-UACACCG--GAGGG.UUAAAAUCCCAGG-CGGA.GAGGUUCCACUCUAA.
SakLake120mDRAFT_c0203832/408-254                    UGGAAGUGCACCUUA-GGGAAUCGCUUAU....UUUAA--GUUAAUUUAUAUUUG--------------C...A-..--------AAUAUUAUAUUACACUUAG....................................................................................AUAAU.AU....UA-G-GACCAAGUGGUGCA--AAGU-AUAUUUGU----------------------------------------------------UUAUAC-UACACCG--GAGGG.UUAAAAUCCCAGG-CGGA.GAGGUUCCACUCUAA.
SakLake120mDRAFT_c0621178/166-1                      UGGAAGUGCACCUUA.GGGAAUCGCUUAUUUAAGCUGAUUUGUAUUUGUAAAUAUAUGCUACGCUUAG........................................................................................................................AUAAG.AU....UA.G.AACCAAGUGGUGCA..AAGU.AUA.UUUAUUUU.................................................UAUAC.UACACCG..GAGGGUU-AAAAUCCCAGG-CGGA.GAGGUUCCACU----.
SakLake120mDRAFT_c0618394/165-9                      UGGAAGUGCACCUUA-GGGAUUCGCUUAU....UUUAA--GUUAAUUUAUAU------------------...--..---UUGUAAAUAUUAUAUUACACUUAG....................................................................................AUAAG.AU....UA-G-AACCAAGUGGUGCA--AAGU-AUAUUUAUUU--------------------------------------------------UUAUAC-UACACCG--GAGGG.UUAAAAUCCCAGG-CGGA.GAGGUUCCACUCUAA.
ASOZ01000001.1/34494-34354                           UGGAAGUGCACCUUA-GGGAUUCGUUCUA....AAAAG--AUCACUUAAAAUACUGUCAUUA--------...--..-----------------------GAAU....................................................................................CAGAA.--....UA-G-AACCAAGUGGUGCA--AAGU-AUA--UUUU----------------------------------------------------UGUAC-UACACCG--GAGGG.UUAAAAUCCCAGG-CGGA.GAGGUUCCACUCUAA.
taComm3_FNHH33628_b1/211-47                          UGGAAGUGCAUCUUA-GGGAUUCA-----....--C----UUAUUCUGAAAAUAUUUUAGAUAUUGAUGA...AC..AAGAUCUAAUUAUCGAAUUCAGAAUAA....................................................................................-----.GA....UU-GGAACCAAGUGACGCA--AAGU-AUAAUAAA----------------------------------------------------UUAUAC-UACCCCG--GAGGG.UUAAAACCCCAGG-CGGA.GAAGUUCCACUCUAA.
3300000501_104317/381-551                            UGGAAGUGCAUCUUA-GGGAUUCACCUGC....----U--AGUGUUUUUAAGGGGAAGAAUUUCUCUUGA...AU..AUAAAGUCUCUUUAUUGAGUUAUUGA-....................................................................................GCAGG.GU....UU-G-AACCGAGUGAUGCA--AAGU-GUA--UAUU----------------------------------------------------UAUAC-UACACCG--UAGGG.CUAAAAUCCCAGG-CGGA.GAGGUUCCACUCUUA.
JGI12104J13512_1005492/3898-4060                     UGGAAGUGCAUCUUA-GGGAUUCACUUAU....UCGGA----AUAAAUAUUAUAAUCAGGACUaauauuugaagcaugaaguucaga-----------------....................................................................................AUAAG.GU....UA-G-AACCAAGUGGUGCA--AAGU-AUAAUAA-----------------------------------------------------UUAUAC-UACACCG--GAGGG.CUAAAAGCCCAGG-CGGA.GAGGUUCCACUCUGA.
NZ_HE978546.1/17968-17823                            UGGAAGUGCGCCU-A-GGGUUCCGCUCCU....UUUCU--UCGGCACGGG--------------------...--..---------------UUUGUCGGGGCG....................................................................................GGGAG.GA....UU-G-GACCAAGCGGCGCA---AGC-ACAUGGAAGCAU---------------------------------------------UCCUUGUGC-UACACCU--AAGGG.AUAAAAACCCAGG-GGGA.CAGGUUUCACUUGAG.
NZ_ARZA01000203.1/41614-41471                        UGGAAGUGUACCU-A-GGGUUCCGGAGAA....AUAUC--UUUAUUAUUU--------------------...--..---------------AUAUACUUGUAU....................................................................................UUCUC.GA....CU-G-GUCCAAGUGGUACA---GGU-AUUACUUUUUU-----------------------------------------------AGUAAUAU-UACACCG--UGGGG.AUAAAAGCCCGGU-CGGG.UAGGUUUCACUUAUA.
#=GC SS_cons                                         ::::::<<<<<<-.-.-----<<-<<<<<...._____._..............................................................._....................................................................................>>>>>.--....--.>.>------->>>>>>...<<<.<<<<______................................................._>>>>>>.>,,,<<<..--<<<._______>>>---.>>>.....:.....::::::.
#=GC cons                                            nGAAAGYGYRYCU-A-GGGUUCCRnnnnn----nnnnn-----------------------------------------------------------------n------------------------------------------------------------------------------------nnnnn-G-----Yn-G-GnCCRAGYGRYRCR---RRY-RYnnnnnnn---------------------------------------------------nnRYRY-YACACCR--nAGGG-AYAAAAGCCCAGR-nGGR-YAGGUUUCRCUYnnnR
//
