# Supplementary material for: Tandem riboswitches form a natural Boolean logic gate to control purine metabolism in bacteria
Source: eLife. 2018 Mar 5;7:e33908. doi: 10.7554/eLife.33908 (PMC5912903; doi:10.7554/eLife.33908)
Supplement: Supplementary file 3. [file elife-33908-supp3.sto]

# STOCKHOLM 1.0
NC_009922.1/585479-585667           UAAAU-UUAUAUAAUG-CUA.A..UAAUAUGGAUUAGCAGUCUCUACCGA.AUAACCGUA--AAUUAU..U.C-GA-CUAUGAAUG-A--AAGUGUAC.CU-AGG-GUUCCG-ACGAAUG.AU..G.G-.---...-...--.--.-...-.--.-.-----------.........................................................................................................................C-AUUUG-.UG-CUG-GUCCAAGUGGUACAG.-GCAU--.AGGAU...AU....-..-.-...-..-.--...--...................--AUGCUACACC..G..A-.UAGGAUAAAAGCCUGGGCGGGUAGGUUUCAUUCUUU-
NZ_AAWL01000019.1/26847-27047       CCUAC-UCGUAUAAUU-UUG.A..GAAUAUGGCUCAAGAGUCUCUACCGG.GCAACCGUA--AAUUGC..C.C-GA-CUACGAGUG-A--AAGUGUAC.CU-AGG-GUUCC--GCAUGGC.CG..G.UG.CUU...A...UA.UU.C...G.--.-.-----------.........................................................................................................................G-CUAUG-.GC-UGC-GACCGAGUGGUACAG.-GUGUU-.ACCCA...GU....-..-.-...-..-.--...--...................-AGCGCCACACC..G..A-.UGGGAUAAAAACCCGGGCGGGGAAGUUUCGCUCUUU-
NZ_LDZY01000008.1/38768-38941       CGAGU-UCAUAUAAUA-GCG.G..AGAUAUGGUCCGCGAGUUUCUACCAG.ACUGCCGUA--AAUGGU..C.U-GA-CUAUGAGCG-A--AAGUGUAC.CU-AGG-G---C--A------agau.-.--.---...-...--.--.-...-.--.-.-----------.........................................................................................................................--------.-----U-GUCCGAGUGGUACAG.-AUUUGA.UUGCC...GG....A..-.-...-..-.--...--...................UCAAAUUACACC..G..A-.AGGGAUAAAAGCCCAGGCGGGUAGGUUUCACUCUUU-
NC_018068.1/911866-912042           AGAGU-UCAUAUAAUC-GCG.G..AGAUAUGGUCCGCAAGUUUCUACCAG.ACUGCCGUA--AAUGGU..C.U-GA-CUAUGAGCG-A--AAGUGUAC.CU-AGG-GCGAU---------.GA..G.--.---...-...--.--.-...-.--.-.-----------.........................................................................................................................--------.---AUC-GUCCAAGUGGUACAG.-AUUUGA.UUGCA...UA....A..-.-...-..-.--...--...................UCAAAUUACACC..G..A-.AGGGAUAAAAGCCCAGGCGGGUAGGUUUCACUCUUU-
NC_019970.1/2157388-2157170         ACUAC-UCAUAUAAUU-CUG.A..GAAUAUGGCUCAGAAGUUUCUACCAG.ACAACCGUA--AAUUGU..C.U-GA-CUAUGAGUG-A--AAGUGUAC.CUGAGG-GUUCCAGCCUUGUA.UG..C.UU.UUG...U...CA.UU.U...U.Uaaaagcauagauaguuuuuua...................................................................................................................-AAAGGU-.GU-UCG-GACCGAGCGGUACAG.-GCAAU-.-----...--....-..-.-...-..-.--...--...................-GUUGCCACACC..U..G-.UGGGAUAAAAGCCCGGGAGGAUAGGUUUCACUCUUU-
MA55A_contig03190/1261-1043         ACUAC-UCAUAUAAUU-CUG.A..GAAUACGGCUCAGAAGUUUCUACCAG.ACAACCGUA--AAUUGU..C.U-GA-CUAUGAGUG-A--AAGUGUAC.CUGAGG-GUUCC--AGCCUUG.UA..U.GC.U-U...U...UG.UC.A...U.UU.Uuaaaagcauggauaguuuuuua...............................................................................................................-AAAGGC-.GU-UCG-GACCGAGCGGUACAG.-GCAAU-.-----...--....-..-.-...-..-.--...--...................-GUUGCCACACC..U..G-.UGGGAUAAAAGCCCGGGAGGAUAGGUUUCACUCUUU-
MA55A_contig07155/869-649           ACUAC-UCAUAUAAUU-CUG.A..GAAUAUGGCUCAGAAGUUUCUACCAG.ACAACCGUA--AAUUGU..C.U-GA-CUAUGAGUG-A--AAGUGUAC.CUGAGG-GUUCC--AGCCUUG.UA..U.GC.UUU...U...GA.CA.U...U.Uuuaaaagcauggauaguuuuuua.................................................................................................................-AAAGGC-.GU-UCG-GACCGAGCGGUACAG.-GCAUGC.U----...--....-..-.-...-..-.--...--...................-GUUGCCACACC..U..G-.UGGGAUAAAAGCCCGGGAGGAUAGGUUUCACUCUUU-
NC_019903.1/1251041-1251256         UGCGU-UCAUAUAAUC-GCG.G..AGAUAGGGUCUGCAAGUUUCUACCGG.GCUGCCGUA--AAUAGC..C.U-GA-CUAUGAGCG-A--AAGUGUGC.CU-AGG-GUAUU--U------uc-..-.--.---...-...--.--.-...-.--.-.-----------.........................................................................................................................--------.---------CCGAGCGGCACAG.-GUCUGA.UGGUUGUUgauagaaagguggauucacuuaagaguggaucuuagcuuugccg..UUGGAUUACACC..G..A-.AGGGACAAAAGCCCAGGCGGGAAGGUUUCACUCUUU-
NZ_KB900618.1/318289-318000         AGUAC-UCGUAUAAUG-UCG.A..GAAUAAGGCUCGGACGUUUCUACCAG.AUAGCCGUA--AACUAU..C.U-GA-CUACGAGUG-A--AAGUGUAC.CU-AGG-GUUCCGUACUAAAG.AG..C.AA.UUG...A...AA.AC.Cuauaauugauaauuuagauauaaagauauaauauuuuuaaauuuuuaagguuuuaauuaucaauucuaaauuguuaauuaucaauuguuu....................................................UUAAGUU-.GU-CUG-GUCCAAGCGGUACAA.-AUACAU.UA---...--....-..-.-...-..-.--...--...................AUGUAUUACACC..A..G-.AGGGAGAAAAGCCCAGAUGGAUAGGUUUCACUUGUU-
NZ_CYSP01000010.1/66396-66605       ACUGC-UCGUAUAAAU-UUG.A..GGAUAUGGCUCAAAAGUUUCUACCAG.GCGACCGUA--AAUUAC..C.U-GA-CUACGAGUG-A--AAUUGUAC.CU-AGG-GUUCCGCGUGCCGG.GG..A.GG.GUU...U...CU.--.-...-.--.-.----CUAUGAG.........................................................................................................................C-AGGCAU.GG-CUGUGACCAAGUGGUACAG.-GCACUU.CAGUG...CG....-..-.-...-..-.--...-G...................UAGUGCCACACC..G..U-.-GGGAUAAAAACCCGGACGGGGAAGUUUCGCUCGUU-
NZ_BAMO01000056.1/16821-16613       UAACC-UCGUAUAAAA-AAG.G..GAAUAUGGCCU-UUCGUUUCUACCUA.AAGACCUUA--AAUCUU..U.G-GA-CUACGGGGA-A--AAGUGGAU.CU-AGGGUUUCC-AUUCUGGA.UA..U.UC.A-G...U...GU.UG.C...U.--.-.---GAAUGUG-.........................................................................................................................U-CCAUA-.---AUG-GUCCGAGCGUUCCAA.-GUAUGC.UUUAA...CG....A..-.-...-..-.--...--...................GCAUAUGACACC..G..A-.AGGGAUAAAAGCCCAGGCGGGUAGGUUUUCUCUAUU-
SL_8KL_010_SED_10033978/1338-1619   GUACC-UCAUAUAAUG-GUG.A..GAAUAUGGCUCACAAGUCUCUACCGG.GCUGCCGUA--AACGGC..U.C-GA-CUAUGGGGG-A---AGUGUAC.CU-AGG-UUUCCGCAGCAGUU.UA..A.GG.UCA...G...GU.AU.A...U.CUauucuggcaaucaccugguguucugguaauugccgggaaguccagauuuuuggauuucaguuuggcccuuccuguuacguuc.....................................................A-ACUGCU.GG-CUG-GUCCAAGCGGUACAG.-GUAU--.UUA--...--....-..-.-...-..-.--...--...................-CAUAUCACACC..G..A-.AGGGAUAAAAGCCCAGGCGGGGAGGUUCUGCUCAUU-
NZ_CP008852.1/1463662-1463869       AUAAC-UCGUAUAAUU-UUG.A..GAAUAAGGCUCAAGCGUUUCUACCGG.ACGACCGUA--AAUUGU..C.U-GA-CUACGGGUG-A--AAGUGUAC.CU-AGG-GUUCC--GCAUAAC.CA..A.AA.CAG...A...UU.AU.A...U.UC.U.GUUU-------.........................................................................................................................UUUUAUG-.GU-CCGUGACCAAGUGGUACAG.-GCACUA.UGG--...--....-..-.-...-..-.--...--...................CAGUGCUACACC..G..A-.UGGGAUAAAAACCCGGGCGGGGAGGUUUCGCUCAUU-
NC_017455.1/177319-177556           GUACC-UCAUAUAAUA-GUG.G..GAAUAUGGCCCACAAGUCUCUACCGG.AU-ACCGUA--AAUAGU..C.C-GA-CUAUGAGGG-A---AGUGUAC.CU-AGG-UUCCC--GCAGUAU.AA..G.GG.UGA...U...AA.UU.C...Uaguucuuucguuugugaaaagacuauaacuauaaaucuuuagca..............................................................................................AGCGCUG-.G--CUG-GUCCGAGCGGUACAG.-AUAU--.UGU--...--....-..-.-...-..-.--...--...................-UAUAUUACACC..G..A-.AGGGAUAAAAGCCCAGGCGGGGAGGUUCUACUCAUU-
NZ_CAUI01000019.1/81585-81812       GUACC-UCAUAUAAUA-GUG.G..GAAUAUGGCCCACAAGUCUCUACCGA.GC-ACCGUA--AAUUGU..U.C-GA-CUAUGAGGG-A---AGUGUAC.CU-AGG-UUUCC--GCAGUAU.UC..A.GG.AGA...U...AA.UU.A...U.GU.U.UAUuuagauuuaauuagauuauaucucacua.....................................................................................................AUUGCUG-.G--CUG-GUCCGAGCGGUACAG.-AUAU--.UAA--...--....-..-.-...-..-.--...--...................-UAUAUCACACC..G..A-.AGGGAUAAAAGCCCAGGCGGGGAGGUUCUACUCAUU-
NC_016584.1/712999-713199           AGAGU-UCAUAUAAUA-GUG.G..AGAUAUGGUCCGCAAGUUUCUACCAG.GUCGCCGUA--AAUGAU..C.U-GA-CUAUGAGCG-A--AAGUGUAC.CU-AGG-GCAAA--G----GC.UU..U.UC.UUggcgcug.--.--.-...-.--.-.-----------.........................................................................................................................GCCAAUUU.GU-UUU-GUCCGAGUGGUACAG.-GUUUGA.UUGCA...AA....A..-.-...-..-.--...--...................UCAGAUUACACC..G..A-.AGGGAUAAAAGCCCAGGCGGGUAGGUUUCACUCUGU-
NC_018515.1/759530-759708           GGAGU-UCAUAUAUCC-GCG.G..AGAUAUGGUCCGCAAGUUUCUACCAG.GCCGCCGUA--AAUGAC..C.U-GA-CUAUGAGCG-A--AAGUGUAC.CU-AGG-GCUAU--G------.AU..U.UG.---...-...--.--.-...-.--.-.-----------.........................................................................................................................--------.-C-AUU-GUCCGAGUGGUACAG.-GUUUGA.UUGCG...A-....-..-.-...-..-.--...--...................UCAAAUUACACC..G..A-.AGGGAUAAAAGCCCAGGCGGGUAGGUUUCACUCUGU-
NZ_KI629785.1/1135972-1135762       UGUGC-UCGUAUAAUU-UUG.G..GAAUAAGGCCCAACAGUUUCUACCGG.GUGACCGUA--AAUCGC..C.U-GA-CUACGAGUG-A--AAGAGCGU.CU-AGG-GUUCC--GUUUUUC.CU..A.UG.UCG...G...UU.UU.U...G.UC.U.UUUGCACAUAG.........................................................................................................................G-GAAAA-.GG-CUG-GUCCGAGCGACGCUG.-GCACGU.C----...--....-..-.-...-..-.--...--...................AUGUGCUACACC..U..G-.AGGGAGAAAAGCCCAGAGGGACAGGUUUCACUUGGU-
NZ_LGIQ01000017.1/277724-277540     CAUGC-UCGUAUAAUU-UUG.G..GAAUAAGGCCCAGCAGUUUCUACCGG.GUGACCGUA--AAUCAC..C.U-GA-CUACGAGUG-A--AAGAGCGU.CU-AGG-GUUCC--GUUUCG-.--..-.--.---...-...--.--.-...-.--.-.-----------.........................................................................................................................G-CGAGAA.GG-CUG-GUCCGAGCGACGCUA.-ACACGC.ACAA-...--....-..-.-...-..-.--...--...................GCGUGUUACACC..U..A-.AGGGAGAAAAGCCCAGAGGGACAGGUUUCACUUCGU-
NZ_AFCE01000103.1/17295-17028       AAACC-UCGUAUAAGA-UCG.G..GAAUAUGGCUCGAUCGUCUCUACCCAaAAGACCGUA--AAUCUU..U.G-GA-CUACGAGGG-A--AAGCGGAU.CU-AGG-GUUCCAUGGCUUGU.CU..G.GG.GAA...A...UG.GC.U...U.UUcuuguccuuuuucccgg......................................................................................................................AACAAGUU.G--AUG-GUCCGAGCGAUCCGG.-AUAUAC.CUGGCuuugacuggagggacguucauguauccugccgaacuucugccgg.....GUAUAUGACACC..G..A-.AGGGAUAAAAGCCCAGGCGGGUAGGUUUCUCUCAGU-
NZ_CYSP01000003.1/264570-264381     GAUUC-UCGUAUAAUU-UUG.G..GGAUAAGGCCCAGAAGUUUCUACC-G.GCAACCGUA--AAUUGC..C.U-GU-CUACGGGUG-A--AAGUGUAC.CU-AGG-GUUCCACACUAUGA.AA..U.G-.---...-...--.--.-...-.--.-.-----------.........................................................................................................................UUUAUAGU.GG-UUGUGACCGAGUGGUACAA.-GUGCUG.U----...--....-..-.-...-..-.--...--...................UAACACUACACC..G..A-.GGGGAUAAAAGCCCUGACGGGGAAAUUUCGCUCAGU-
NZ_AQXL01000109.1/22991-23212       GACUC-UCGUAUAUCC-UCG.G..GAAUAUGGCCCGAGAGUCUCUACCCG.GUUACCGUA--AAUAAC..C.G-GA-CUACGAGUG-A--AAGCGGAU.CU-AGG-GUUCCG--GUCGAU.GCcgccaaaaugacgucgcucuguccauuuuggcgga----------.........................................................................................................................-AUUGAU-.G--CUG-GUCCGAGCGAUUCGC.-AUGCCG.UGUUG...--....-..-.-...-..-.--...--...................CGGCAUGACACC..G..A-.AGGGACAAAAGCCCAGGCGGGCAGGUUUCGCUCGCU-
NZ_JONT01000010.1/2865-3050         AUAUA-UCGUAUAUAC-UUG.G..GGAUAUGGCCCAAGAGUUUCUACCGG.GCAACCGUA--AAUUGC..C.C-GA-CUACGUGAG-A--AAGUGUAC.CU-AGG-GUUCC--ACACCA-.AG..-.--.---...-...--.--.-...-.--.-.-----------.........................................................................................................................U-AGGUG-.GU-UCG-GUCCAAGCGGUACAG.-GUCGGC.UGAU-...--....-..-.-...-..-.--...--...................GUUGACUACACC..G..AU.AGGGAUAAAAACCCAGGCGG-UAGGUUUCGCGCGCU-
NZ_CP007032.1/893186-893412         ACCGU-UCAUAUAAUC-GCG.G..AGAUAGGGUCUGCAAGUUUCUACCGG.GCUACCGUA--AAUGGC..C.U-GA-CUAUGAGCG-A--AAGUGCGC.CU-AGG-GCAG----------gaagau.--.---...-...--.--.-...-.--.-.-----------.........................................................................................................................--------.---UUUUGACCUAGCGGCGCAG.AAUCCUAAUAAGCAUUAuaaccauaguuucagugcuuagcuugaagcugcguuuauuuguuaUAGGGUUACACC..G..A-.AGGGAUAAAAGCCCAGGCGGAUAG-UUUCACUCACU-
NZ_ASXP01000001.1/474839-475031     AAUGC-UCGUAUAUAU-UUG.A..GGAUAUGGCUCAAAAGUUUCUACCAG.GCGACCGUA--AAUCGC..C.C-GA-CUACGGGUG-A--AAGUGUGC.CU-AGG-GUUCC--GCAUAAC.AC..A.AC.GU-...-...--.--.-...-.--.-.-----------.........................................................................................................................G-GUGUG-.GC-UGU-GACCAAGUGGCACAG.-GUGUUA.CCGGA...--....-..-.-...-..-.--...--...................UAACACUACACC..G..A-.UGGGAUAAAAACCCUGGCGGGGAAGUUUCGCUCUAU-
NC_017992.1/2639430-2639227         AUAGC-UCAUAUAAUU-CUG.A..GAAUACGGCUCAGAAGUCUCUACCAG.ACAACCGUA--AAUUGU..C.U-GA-CUAUGAGUG-A--AAGUGUAC.CUGAGG-GUUCC--AGCCUUA.UU..G.UC.CAU...G...UG.UA.G...A.AA.A.CAGU-------.........................................................................................................................A-AAGGC-.GU-UCG-GACCGAGCGGUACAG.-GCAUU-.GU---...--....-..-.-...-..-.--...--...................-AUUGCCACACC..U..G-.UGGGAUAAAAGCCCGGGAGGAUAGGUUUCACUCUAU-
NC_015555.1/748494-748698           AUAGC-UCAUAUAAUU-CUG.A..GAAUACGGCUCAGAAGUCUCUACCAG.ACAACCGUA--AAUUGU..C.U-GA-CUAUGAGUG-A--AAGUGUAC.CUGAGG-GUUCC--AGUCUUA.UU..U.GU.UCA...U...GC.UU.U...U.GA.A.AGCUU------.........................................................................................................................A-AAGGC-.GU-UCG-GACCGAGCGGUACAG.-GCAUU-.GU---...--....-..-.-...-..-.--...--...................-AUUGCCACACC..U..G-.UGGGAUAAAAGCCCGGGAGGAUAGGUUUCACUCUAU-
NZ_BBKT01000052.1/2364-2567         AUAGC-UCAUAUAAUU-CUG.A..GAAUACGGCUCAGAAGUCUCUACCAG.ACAACCGUA--AAUUGU..C.U-GA-CUAUGAGUG-A--AAGUGUAC.CUGAGG-GUUCC--AGCCUUA.UU..G.UC.AAU...G...UG.U-.-...-.--.-.--AGAAAACAG.........................................................................................................................UAAAGGC-.GU-UCG-GACCGAGCGGUACAG.-GCAUUG.-----...--....-..-.-...-..-.--...--...................UAUUGCCACACC..U..G-.UGGGAUAAAAGCCCGGGAGGAUAGGUUUCACUCUAU-
NC_003869.1/586380-586570           AGCAC-UCAUAUAAUC-CCG.A..GAAUAUGGCUCGGGAGUCUCUACCGA.ACAACCGUA--AAUUGU..U.C-GA-CUAUGAGUG-A--AAGUGUAC.CU-AGG-GUUCC--AGCCUGG.CA..-.--.---...-...--.--.-...-.--.-.-----------.........................................................................................................................A-CAGGC-.GU-UCG-GUCCGAGCGGUACAG.-GUAUAU.GGGUU...U-....-..-.-...-..-.--...CC...................AUAUACCACACC..U..U-.AGGGAUAAAAGCCCGGGAGGAUAGGUUUCACUCUAU-
NZ_CP009170.1/556661-556852         AGCAC-UCAUAUAAUC-UCG.A..GAAUAUGGCUCGAGAGUCUCUACCGA.ACAACCGUA--AAUUGU..U.C-GA-CUAUGAGUG-A--AAGUGUAC.CU-AGG-GUUCC--AGCCUAG.UU..-.--.---...-...--.--.-...-.--.-.-----------.........................................................................................................................UAUAGGU-.GU-UUG-GACCGAGCGGUACAG.-GUAUAU.GGGUU...UU....C..-.-...-..-.--...--...................AUAUACUACACC..U..A-.AGGGAUAAAAGCCCGGGAGGAUAGGUUUCACUCUAU-
NC_010718.1/477883-478073           AACUC-UCGUAUAUUU-UCG.G..GAAUAAGGCCCGAAAGUUUCUACCUA.AUGACCGAG--AAUCAU..U.U-GG-CUACGAGAG-AGAAAGGGUAU.CU-AGG-GUUCC--GGGGGUG.UC..A.AA.ACC...-...--.--.-...-.--.-.-----------.........................................................................................................................A-AACCU-.GA-CCG-GACCGAGUGGUACUC.-ACCC--.AUU--...--....-..-.-...-..-.--...--...................AAGGGU-ACACC..G..A-.AGGGAUAAAAGCCCAGGCGGGUAGGUUUCUCUCGAU-
NZ_LN876586.1/613322-613504         UCUAC-UCGUAUAAUU-UCG.G..UAAUAGGGUCCGAAAGUAUCUACCAA.GCAACCGUA--AAUUGC..U.U-GA-CUAUGGGUG-A--AAGCGUAU.CU-AGG-GUUCC--GG......CG..A.AA.G--...-...--.--.-...-.--.-.-----------...............................................................................................................................C-.GA-CAG-GUCCAAGUGAUACGA.-GUAUUA.CUUUU...G-....-..-.-...-..-.--...--...................UAAUACUACACC..G..U-.GGGGAGAAAAGCCCGGACGGGGAGGUUUCACUUCAU-
NC_014654.1/2476615-2476437         GUACC-UCAUAUAAUA-GUG.A..GAAUAUGGCUCACAAGUCUCUACCGA.ACUGCCUUA--AACAGU..U.U-GC-CUAUGAGGG-A---AGUGUAC.CU-AGG-UUUCC--GCAGC--.UA..A.G-.---...-...--.--.-...-.--.-.-----------.........................................................................................................................---GCUG-.GC--UG-GUCCGAGCGGUACAG.-AUAU--.UGAU-...--....-..-.-...-..-.--...--...................--AUAUCACACC..G..A-.AGGGAUAAAAGCCCAGGCGGGGAGGUUCUACUCAAU-
NC_007644.1/2146001-2145812         AUGGC-CUGUAUAAUU-GGG.G..GAAUAGGGCUCCCAAGUUUCUACCGG.GCAACCGUA--AAUUGC..C.CUGG-CUACAGCCU-G-AAAGUGUAC.CUCAGG-GUUCC--GCGCGAA.GG..U.UA.U--...-...--.--.-...-.--.-.-----------.........................................................................................................................U-UCGCG-.GC-UAG-GUCCGAGUGGUACAG.-GCAC--.UUUU-...--....-..-.-...-..-.--...--...................--GUGCUACACC..G..G-.AGGGAUAAAAACCCAGGCGGGUAGGUUUCAGUGUUG-
NZ_CELZ01000042.1/161657-161468     -GUGGCCUGUAUAAUU-GGG.G..GAAUAGGGCUCCCAAGUUUCUACCGG.GCAACCGUA--AAUUGC..C.CUGG-CUACAGCCUGA--AAGUGUAC.CUCAGG-GUUCC--GCGCGAA.GG..U.UA.U--...-...--.--.-...-.--.-.-----------.........................................................................................................................U-UCGCG-.GC-CAG-GUCCGAGUGGUACAG.-GCAC--.UUUC-...--....-..-.-...-..-.--...--...................--GUGCUACACC..G..G-.AGGGAUAAAAACCCAGGCGGGUAGGUUUCAGUGUUG-
NZ_JMIR01000036.1/30229-30425       UAGUC-UCGUAUAUGC-UUG.G..GGAUCUGGCCCGAGCGUCUCUACCCG.GCAACCGGA--AAUUGC..C.G-GA-CUACGAGUUGA--AAGCGAAU.CU-AGG-GUUCCU-GCACCCG.UU..C.U-.---...-...--.--.-...-.--.-.-----------.........................................................................................................................--GUUUCU.GUGUGG-GUCCGAGCGAUUCGC.-AUGUCC.GCACC...CU....-..-.-...-..-.--...GU...................GGACAUGACACC..G..A-.AGGGACAAAAGCCCAGGCGGGUAGGUUUCACUCUUG-
NZ_AFGF01000017.1/57730-57943       ACUGC-UAGAAUAGAU-UUGuacaGAAUAUGGC-CAAAAGCUAGGAC-AG.GUAAUGAUA--AAUUAC..C.U--G-CUUACAGUG-A--AAGUGCGU.CU-AGG-GUUCC--GCAUGAC.CG..G.CG.UUG...U...UC.AU.G...-.--.-.--CUUAUGCCA.........................................................................................................................G-CCAUG-.GU-CUGUGACCAAGCGUCGCAAgCGCGCCU.GCCGG...GC....-..-.-...-..-.--...--...................AGGCGUCACACC..G..G-.AGGGAUAAAAGCCCUGUCGGGGAGGUUUCGCUAUUG-
NZ_ACXY01000003.1/20722-20537       AGCAC-UCAUAUAAUC-UCG.A..GAAUAUGGCUCGAGAGUCUCUACCGA.ACAACCGUA--AAUUGU..U.C-GA-CUAUGAGUG-A--AAGUGUAC.CU-AGG-GUUCC--AGCCUAU.UU..-.--.---...-...--.--.-...-.--.-.-----------.........................................................................................................................A-UAGGU-.GU-UCG-GACCGAGCGGUACAG.-GUAUAU.UUU--...--....-..-.-...-..-.--...--...................AUAUACCACACC..U..U-.AGGGACAAAAGCCCGGGAGGAUAGGUUUCACUCGUG-
NZ_JHVL01000031.1/38184-37996       AUAAC-UCAUAUAUAU-CUC.G..GAAUAUGGCUGAGGUGUUUCUACCAG.GUAACCGUA--AAUUAC..C.U-GA-CUAUGGGUG-A--AAGUGUAU.CU-AGG-GUUCC--GAAGGUA.U-..-.--.---...-...--.--.-...-.--.-.-----------.........................................................................................................................U-ACCUU-.GA-CUG-GUCCGAGUGGUACAA.-GUAUUA.CUUAA...UG....-..-.-...-..-.--...--...................UAAUACUACACC..G..A-.GGGGAGAAAAGCCCGGGCGGGUAGGUUUCACUUAUG-
NZ_AKVO01000066.1/104831-104625     AUAAC-UCGUAUAUUU-UUG.A..GAAUAAGGCUCAAGCGUUUCUACCAG.AUAACCGUA--AAUUGU..C.U-GA-CUACGAGUG-A--AAGUGUAC.CU-AGG-GUUCC--GCAUGAC.AA..A.AA.CAG...A...GA.AU.C...U.CU.G.UUUU-------.........................................................................................................................C-UUAUG-.GU-CUGUGACCAAGUGGUACAG.-GCACUA.UGA--...--....-..-.-...-..-.--...--...................CAGUGUUACACC..G..A-.UGGGAUAAAAACCCGGGCGGGGAGGUUUCGCUCAUG-
NZ_AKVN01000062.1/66820-67026       AUAAC-UCGUAUAUUU-UUG.A..GAAUAAGGCUCAAGCGUUUCUACCAG.AUAACCGUA--AAUUGU..C.U-GA-CUACGAGUG-A--AAGUGUAC.CU-AGG-GUUCC--GCAUAAC.AA..A.AA.CAG...A...GA.AU.C...U.CU.G.UUUU-------.........................................................................................................................A-UUAUG-.GU-CUGUGACCAAGUGGUACAG.-GCACUA.UGA--...--....-..-.-...-..-.--...--...................CAGUGUUACACC..G..A-.UGGGAUAAAAACCCGGGCGGGGAGGUUUCGCUCAUG-
2211348873/100-303                  UUACC-UCAUAUAAUU-GUG.G..GGAUAUGGCUCACAAGUUUCUACCAG.AUAGCCGUA--AACUAU..C.U-GA-CUAUGAGGG-A---AGUGUAC.UU-AGG-GUUCC--GGUCUGC.AG..C.GG.GAU...C...CG.AU.U...U.CC.U.GUU--------.........................................................................................................................G-CAGAU-.GU-CUG-GACCGAGCGGUACAG.-AUAUAU.UUU--...--....-..-.-...-..-.--...--...................AUAUAUUACACC..G..A-.AGGGAUAAAAGCCCAGGCGGGGAGGUUCUACUCAUG-
SL_8KL_010_SED_10022742/1516-1809   GUACC-UCAUAUAAUG-GUG.A..GAAUAUGGCUCACAAGUCUCUACCGG.GCCGCCGUA--AACGGC..U.C-GA-CUAUGGGGG-A---AGUGUAC.CU-AGG-UUUCCGCAGCAGUU.UA..G.GG.GCA...G...GU.AUgucuauucuggcguagauuuuggcaaucgccugguauuuuggcaauugccggggaauucagauuuuuggauuucaguuuugcccuuccuuucacggcu..............................................A-ACUGCU.GG-CUG-GUCCAAGCGGUACAG.-GUAU--.UUA--...--....-..-.-...-..-.--...--...................-CAUAUCACACC..G..A-.AGGGAUAAAAGCCCAGGCGGGGAGGUUCUACUCAUG-
NZ_JMIR01000033.1/13945-13745       CGAAC-UCGUAUAAUUCAUG.G..GAAUAUGGCCCGUAAGUCUCUACCAA.GCGACCGUA--AAUUGC..U.U-GA-CUACGAGUG-A--AAGUGCGU.CU-AGG-GUUCC--GUCCUGU.UU..G.UU.U-U...U...--.--.-...-.--.-.-----------.........................................................................................................................UUCAGGA-.G--CUG-GUCCGAGCGGCGCAG.-GCGUGU.UUUUU...UU....C..A.-...-..-.--...GA...................ACACGCUACACC..U..U-.GGGGAGAAAAGCCCGGAAGGAUAGGUUUCACUUGCG-
NZ_JNIL01000001.1/2559243-2559059   UGAGC-UCGUAUAAUU-GCG.G..GAAUAUGGCCCGCAAGUCUCUACCAG.GCGACCGGA--AAUCGU..C.U-GA-CUACGAGUG-A--AAGCGCGC.CU-AGG-GUUCC--GCAGGCU.CC..C.--.---...-...--.--.-...-.--.-.-----------.........................................................................................................................G-GCCUG-.G--CUG-GUCCAAGCGGCGCGA.-ACGCCC.CAC--...--....-..-.-...-..-.--...--...................AGGCGU-ACACC..A..C-.AGGGACAAAAGCCCAGGUGGACAGGUUUCACUUGCG-
NZ_KE386494.1/685129-684934         UUAGC-UCAUAUAAUC-UCG.G..GAAUAUGGCUCGAGAGUCUCUACCAG.GUUGCCGUA--AACUAC..C.U-GA-CUAUGAGUG-A--AAGUGUAC.CU-AGG-GUUCCA-GCCCCAU.UG..G.GG.GUA...A...C-.--.-...-.--.-.----------G.........................................................................................................................A-UGGGGU.GU-UUG-GUCCAAGCGGUACAG.-GUAU--.GC---...--....-..-.-...-..-.--...--...................CAAUACCACACC..G..GUgUGGGAGAAAAGCCCGGACGGAUAGGUUUCACUCGCG-
PCEOT_contig00605/68-240            AUAGC-UCAUAUAAAU-CCC.A..UAAUAAGGUUGGGAUGUUUCUACAAA.GUGACCGAU--AAUCAU..U.U-GU-CUAUGAGCG-A--AAGUGUAC.CU-AGG-GUUCU--UUU......U..A........................................................................................................................................................................AG-.-----A-GACCAAGCGGUACAG.-AUGUCU.UU---...--....-..-.-...-..-.--...--...................GGACAUUACACC..G..G-.AGGGAGAAAAGCCCAGGCGGGUAGGUUUCGCAUACG-
NZ_AUFO01000015.1/149817-150015     CAAGC-UCAUAUAAUC-UUG.G..GGAUAUGGCCCAAAAGUUUCUACCGG.AUGACCAUUGCAAUCGU..C.C-GA-CUAUGAGUG-A--UAGCGUAU.CU-AGG-GUUCC--GUUUCUU.UG..C.CG.UGG...G...C-.--.-...-.--.-.-----------.........................................................................................................................AUGGAAG-.GG-CUG-GUCCGAGCGAUACGG.-GCACAG.GAUGA...--....-..-.-...-..-.--...--...................CUGUGCUACACC..U..AC.AGGGACAAAAACCCAGAAGGACAGGUU-CACUUGAG-
NZ_CP009283.1/7082191-7081989       ACAAC-UCAUAUAAUC-UUG.G..GAAUAUGGCCCAUAAGUUUCUACCGG.AUAACCACUGUAAAUAU..C.C-GA-CUAUGAGUG-AAAUAGCGCAU.CU-AGG-GUUCC--GCUUCAG.CA..G.CU.GCA...A...GGcug.-...-.--.-.-----------.........................................................................................................................UGAGAA--.GG-CUG-GUCCGAGCGAUGCGG.-ACACUG.CUG--...--....-..-.-...-..-.--...--...................AUGUGUUACACC..G.cUU.AGGGACAAAAACCCAGAAGGACAGCUUCACUUGAG.-
NZ_CP009284.1/6725263-6725061       ACAAC-UCAUAUAAUC-UUG.G..GAAUAUGGCCCAUAAGUUUCUACCGG.AUAACCACUGCAAAUAU..C.C-GA-CUAUGAGUG-AAAUAGCGCAU.CU-AGG-GUUCC--GCUUCAU.CA..G.CU.GCA...U...GG.CU.G...-.--.-.-----------.........................................................................................................................UCUGAAG-.G--CUG-GUCCAAGCGAUGCGG.-ACACUG.CUG--...--....-..-.-...-..-.--...--...................AUGUGUUACACC..G.cUU.AGGGACAAAAACCCAGAAGGACAGCUUCACUUGAG.-
NZ_CCDG010000038.1/57245-57043      ACAAC-UCAUAUAAUC-UUG.G..GGAUAUGGCCCAUAAGUUUCUACCGG.AUAACCACUGCAACUAU..C.C-GA-CUAUGAGUG-AAAUAGCGCAU.CU-AGG-GUUCC--GCUUCAU.CA..G.CU.GCA...A...UG.CU.-...-.--.-.----------G.........................................................................................................................GCAGAAG-.G--CUG-GUCCAAGCGAUGCGG.-ACACUG.CUG--...--....-..-.-...-..-.--...--...................AUGUGUUACACC..G.cUU.AGGGACAAAAACCCAGAAGGACAGCUUCACUUGAG.-
NZ_CP009241.1/7386185-7385985       ACAAC-UCAUAUAAUC-UUG.G..GAAUAUGGCCCAUAAGUUUCUACCGG.AUAACCACUGUAAUUAU..C.C-GA-CUAUGAGUG-AAAUAGCGCAU.CU-AGG-GUUCC--GUUUCUU.GU..G.CA.UCG...G...CA.U-.-...-.--.-.-----------.........................................................................................................................A-AGAAA-.GA-CUG-GUCCAAGCGAUGCGG.-ACACUG.AUU--...--....-..-.-...-..-.--...--...................AUGUGUUACACC.aC..UU.AGGGACAAAAACCCAGAGGGACAGAUUCACUUGAG.-
NZ_LCZJ02000037.1/384182-383987     UAAAC-UCAUAUAAUC-UUG.G..GGAUAUGGCCCAUAAGUUUCUACCGG.AUAACCAUCGUAAUUGU..C.C-GA-CUAUGAGUG-AAAUAGCGCAU.CU-AGG-GUUCC--GCUUCCU.UC..U.UU.GG-...-...--.--.-...-.--.-.-----------.........................................................................................................................AGGAAAG-.GU-CUG-GACCGAGCGAUGCGG.-ACACUA.UG---...--....-..-.-...-..-.--...--...................UAGUGUUACACCacU..A-.AGGGAUAAAAGCCCAGAAGGACAGAUUCACUUGAG.-
NZ_CP009279.1/6544491-6544296       AAAAC-UCAUAUAAUC-UUG.G..GGAUAUGGCCCAUAAGUUUCUACCGG.AUAACCAUCGUAAUUAU..C.C-GA-CUAUGAGUG-AAAUAGCGCAU.CU-AGG-GUUCC--GCUUUCU.UC..U.UU.GG-...-...--.--.-...-.--.-.-----------.........................................................................................................................AGGAAAG-.GU-CUG-GACCGAGCGAUGCGG.-ACACUA.UG---...--....-..-.-...-..-.--...--...................UAGUGUUACACCacU..A-.AGGGACAAAAGCCCAGAAGGACAGAUUCACUUGAG.-
NZ_CP009281.1/6557731-6557536       AAAAC-UCAUAUAAUC-UUG.G..GGAUAUGGCCCAUAAGUUUCUACCGG.AUAACCAUCGCAAUUAU..C.C-GA-CUAUGAGUG-AAAUAGCGCAU.CU-AGG-GUUCC--GCUUUCU.UC..U.UU.GG-...-...--.--.-...-.--.-.-----------.........................................................................................................................AGGAAAG-.GU-CUG-GACCGAGCGAUGCGG.-ACACUA.UG---...--....-..-.-...-..-.--...--...................CAGUGUUACACCacU..A-.AGGGACAAAAGCCCAGAAGGACAGAUUCACUUGAG.-
NZ_LN831199.1/403494-403290         ACAAC-UCAUAUAAUC-UUG.G..GAAUAUGGCCCAUAAGUUUCUACCGG.AUAACCAUCGUAAUUGU..C.C-GA-CUAUGAGUG-AAAUAGCGCAU.CU-AGG-GUUCCGUUUUCUAU.GC..Cgcgcggcggc-...--.--.-...-.--.-.-----------.........................................................................................................................AUUGGAA-.GGGCUG-GUCCGAGCGAUGCGG.-ACACUG.CG---...--....-..-.-...-..-.--...--...................AUGUGUUACACC..A.cUU.AGGGACAAAAGCCCAGAAGGACAGAUUCACUUGAG.-
NZ_JQCR01000002.1/2277454-2277653   AUAAC-UCAUAUAAUC-UUG.G..GAAUAUGGCCCAUAAGUUUCUACCGG.AUAACCACUGAAAUUAU..C.C-GA-CUAUGAGUG-AAAUAGCGCAU.CU-AGG-GUUCC--GCUUCAU.UG..C.UG.UUU...G...GC.--.-...-.--.-.-----------.........................................................................................................................GUAGAAG-.GU-CAG-GACCGAGCGUUGCGG.-GCACAG.UU---...--....-..-.-...-..-.--...--...................UUGUGUUACACC..A.cUC.AGGGAUAAAAACCCAGAAGGACAGAUUCACUUGAG.-
NZ_LIRB01000149.1/92300-92100       AUAAC-UCAUAUAAUC-UUG.G..GAAUAAGGCCCAUAAGUUUCUACCGG.AUAACCAUUGCAAUUAU..C.C-GA-CUAUGAGUG-AAAUAGCGCAU.CU-AGG-GUUCC--GUUUUUU.UA..U.GC.CAU...G...GC.--.-...-.--.-.-----------.........................................................................................................................AUAAGAGA.GG-CUG-GUCCAAGCGAUGCGG.-ACACAG.GU---...--....-..-.-...-..-.--...--...................AUGUGUUACACCgcU..A-.AGGGACAAAAACCCAGAAGGACAGAUUCACUUGAG.-
NZ_JUEI01000059.1/8552-8751         -AUACCUCAUAUAAUC-UUG.G..GAAUAUGGCCCAUAAGUUUCUACCGG.AUGACCACUGUAAUUAU..C.C-GA-CUAUGAGUG-AAAUAGCGCAU.CU-AGG-GUUCC--GUUUCUU.GU..G.CU.GCG...G...C-.--.-...-.--.-.-----------.........................................................................................................................AGGGGAA-.GGACUG-GUCCAAGCGAUGCGG.-ACACGC.UU---...--....-..-.-...-..-.--...--...................AUGUGUUACACCacU..A-.AGGGACAAAAACCCAGAAGGACAGAUUCACUUGAG.-
NZ_CP009282.1/7458295-7458096       -AUACCUCAUAUAAUC-UUG.G..GAAUAUGGCCCAUAAGUUUCUACCGG.AUGACCACUGUAAUUAU..C.C-GA-CUAUGAGUG-AAAUAGCGCAU.CU-AGG-GUUCC--GUUUCUU.GU..G.CU.GCG...G...C-.--.-...-.--.-.-----------.........................................................................................................................AGAGGAA-.GGACUG-GUCCAAGCGAUGCGG.-ACACGC.UU---...--....-..-.-...-..-.--...--...................AUGUGUUACACCacU..A-.AGGGACAAAAACCCAGAAGGACAGAUUCACUUGAG.-
NZ_LIPY01000121.1/66435-66235       AUAAC-UCAUAUAAUC-UUG.G..GAAUAAGGCCCAUAAGUUUCUACCGG.AUAACCAUUGUAAUUAU..C.C-GA-CUAUGAGUG-AAAUAGCGCAU.CU-AGG-GUUCC--GCUUUUU.UA..U.GC.UAU...G...GC.--.-...-.--.-.-----------.........................................................................................................................AUAAGAGA.GG-CUG-GUCCAAGCGAUGCGG.-ACACAG.GU---...--....-..-.-...-..-.--...--...................AUGUGUUACACCacU..A-.AGGGACAAAAACCCAGAAGGACAGAUUCACUUGAG.-
NZ_CP009287.1/6892088-6891888       AUAAC-UCAUAUAAUC-UUG.G..GAAUAAGGCCCAUAAGUUUCUACCGG.AUAACCAUUGCAAUUAU..C.C-GA-CUAUGAGUG-AAAUAGCGCGU.CU-AGG-GUUCC--GUUUUUU.UA..U.GC.CAU...G...GC.--.-...-.--.-.-----------.........................................................................................................................AUAAGAGA.GG-CUG-GUCCAAGCGAUGCGG.-ACACAG.GU---...--....-..-.-...-..-.--...--...................AUGUGUUACACCacU..A-.AGGGACAAAAACCCAGAAGGACAGAUUCACUUGAG.-
NZ_CP009285.1/7902782-7902583       -AUACCUCAUAUAAUC-UUG.G..GAAUAUGGCCCAUAAGUUUCUACCGG.AUAACCACUGUAAUUAU..C.C-GA-CUAUGAGUG-AAAUAGCGCAU.CU-AGG-GUUCC--GUUUCUU.CU..G.CU.GCG...G...C-.--.-...-.--.-.-----------.........................................................................................................................AGGGGAA-.GGACUG-GUCCAAGCGAUGCGG.-ACACGA.CU---...--....-..-.-...-..-.--...--...................AUGUGUUACACCacU..A-.AGGGACAAAAACCCAGAAGGACAGAUUCACUUGAG.-
NZ_ASPS01000012.1/66793-66992       AUAAC-UCAUAUAAUC-UUG.G..GAAUAUGGCCCAUAAGUUUCUACCGG.AUAGCCACUGUAAUUAU..C.C-GA-CUAUGAGUG-AAAUAGCGCAU.CU-AGG-GUUCC--GUUUCUU.GU..G.CU.GCG...G...CAc--.-...-.--.-.-----------.........................................................................................................................G-GGAAA-.GG-CUG-GUCCAAGCGAUGCGG.-ACACGU.AU---...--....-..-.-...-..-.--...--...................AUGUGUUACACC..Acc-A.AGGGACAAAAACCCAGAAGGACAGAUUCACUUGAG.-
NZ_ASPX01000009.1/30528-30329       AUAAC-UCAUAUAAUC-UUG.G..GAAUAUGGCCCAUAAGUUUCUACCGG.AUAGCCACUGUAAUUAU..C.C-GA-CUAUGAGUG-AAAUAGCGCAU.CU-AGG-GUUCC--GUUUCUU.GU..A.CU.GCG...G...CA.C-.-...-.--.-.-----------.........................................................................................................................G-GGAAA-.GA-CUG-GUCCAAGCGAUGCGG.-ACACGU.AU---...--....-..-.-...-..-.--...--...................AUGUGUUACACC..Acc-A.AGGGACAAAAACCCAGAAGGACAGAUUCACUUGAG.-
NZ_AGBD01000380.1/22142-21943       AUAAC-UCAUAUAAUC-UUG.G..GAAUAAGGCCCAUAAGUUUCUACCGG.AUAACCAUUGCAAUUAU..C.C-GA-CUAUGAGUG-AAAUAGCGCAU.CU-AGG-GUUCC--GUUUUUU.AU..G.CC.AUG...G...CA.U-.-...-.--.-.-----------.........................................................................................................................A-AGAGA-.GA-CUG-GUCCAAGCGAUGCGG.-GCACAG.GU---...--....-..-.-...-..-.--...--...................AUGUGUUACACC.gU..UA.AGGGACAAAAACCCAGAAGGACAGAUUCACUUGAG.-
NZ_CP009428.1/6600702-6600510       UCAAC-UCAUAUAAUC-UUG.G..GAAUAUGGCCCAUAAGUUUCUACCGG.AUAACCACUGUAAUUAU..C.C-GA-CUAUGAGUG-AAAUAGCGCAU.CU-AGG-GUUCC--GCUUCCU.GA..C.U-.---...-...--.--.-...-.--.-.-----------.........................................................................................................................AUGGAAG-.GA-CUG-GACCGAGCGAUGCGG.-ACACUA.UG---...--....-..-.-...-..-.--...--...................CAGUGUUACACCacU..A-.AGGGACAAAAACCCAGAAGGACAAAUUCACUUGAG.-
NZ_HE978546.1/18039-17823           CAAGC-UCGUAUAAUU-UUG.G..GGAUAUGGCCCAUAAGUCUCUACCGG.AUGACCGUA--AAUCAU..C.U-GA-CUACGAGUG-G--AAGUGCGC.CU-AGG-GUUCC--GCUCCUU.UU..C.UU.CGG...C...AC.GG.G...U.UU.G.UCGGGGC----.........................................................................................................................G-GGGAG-.GA-UUG-GACCAAGCGGCGCAA.-GCACAU.GGAAG...CA....U..U.C...C..-.--...--...................UUGUGCUACACC..U..A-.AGGGAUAAAAACCCAGGGGGACAGGUUUCACUUGAG-
NZ_LJIZ01000005.1/70982-71172       AUAAC-UCAUAUAAUC-AUG.G..GGAUAUGGCCCAUAAGUUUCUACCGG.ACGACCAAUAUAAUCGA..C.C-GA-CUAUGAGUG-A--AAGCACAU.CU-AGG-GUUCC--GCAUUAU.UG..U.AA.GU-...-...--.--.-...-.--.-.-----------.........................................................................................................................A-AAAUG-.G--CUG-GUCCGAGCGAUGUGG.-GCACU-.-AU--...--....-..-.-...-..-.--...--...................CCGUGCUACACC..A..UU.AGGGAUAAAAACCCAGAAGGACAGGUUUCACUUGAG-
NZ_JXAK01000005.1/49908-49714       AUGAC-UCAUAUAAUU-UUG.G..GGAUAUGGCCCAUAAGUUUCUACCGG.AUGACCACGGUAAUCAU..C.C-GA-CUAUGAGUG-A--AAGAGCAU.CU-AGG-GUUCC--GUUUUUU.UC..U.UU.UGU...G...G-.--.-...-.--.-.-----------.........................................................................................................................A-AAGAAA.GA-CUG-GUCCGAGCGAUGCAG.-GCAC--.UUUU-...--....-..-.-...-..-.--...--...................--GUGCUACACC..A..AA.AGGGACAAAAACCCAGAAGGACAGGUUUCACUUGAG-
NZ_CP013652.1/2949434-2949233       ACAAC-UCGUAUAAUU-UUG.G..GAAUAUGGCCCAUAAGUUUCUACCGG.CCGACCACUAUAAUCGG..C.C-GA-CUAUGAGUG-A--AAGCGCAU.CU-AGG-GUUCC--GUUUCUU.UU..U.UU.GAU...-...--.--.-...-.--.-.--UUUACAAAG.........................................................................................................................AAAGAAA-.GG-CUG-GACCAAGCGAUGCGG.-ACAC--.UUUU-...--....-..-.-...-..-.--...--...................--GUGUUACACC..A..AA.AGGGAUAAAAACCCAGAAGGACAGGCUUCACUUGAG-
NZ_JMLS01000019.1/105442-105243     UGAAC-UCGUAUAAUU-AUG.G..GAAUAUGGCCCAUUAGUUUCUACCGG.ACGACCGUAUGAAUCGA..C.C-GA-CUAUGAGUGA--AAAGCGCAU.CU-AGG-GUUCC--GUUACUU.UU..C.UU.CUA...U...UG.--.-...-.--.-.--------GA-.........................................................................................................................AAAGAAA-.GG-CUG-GUCCGAGCGAUGCGG.-GCACCU.C----...--....-..-.-...-..-.--...--...................GCGUGCUACACC..A..CA.AGGGACAAAAACCCAGAAGGACAGGCUUCACUUGAG-
NZ_CP008852.1/1401916-1401716       CAUUC-UCGUAUAUUU-UUG.G..GAAUAUGGCCCAAAAGUUUCUACA-G.GCAACCAUG--AAUUGC..C.G--U-CUACGGGUG-A--AAAUGCAU.CU-AGG-GUUCC--ACACUAU.CG..A.AA.CAA...U...AA.UU.C...U.UA.U.UUUC-------.........................................................................................................................AAUAGUG-.GU--UGUGGCC-AGUGAUGCAA.-GUGU--.UAA--...--....-..-.-...-..-.--...--...................-UACACUAUAUC..G..A-.AGGGAUAAAAGCCCUGACGAGGAAUUUUCGCUCAUC-
NZ_AOBR01000129.1/2613-2392         AGUGC-UCGUAUAAUU-UUG.G..GAAUAAGGCCCAACAGUUUCUACCGG.GUGACCGUA--AAUCAC..C.U-GA-CUACGAGUG-A--AAUCGCGUaCCAUCG-ACUGC--GCUUAUC.GC..U.GU.UUC...C...UG.UU.C...C.AU.G.UGACAGGAGAaa........................................................................................................................G-UGGGGC.GU-CUG-GUCGAAAGGACGCUG.-ACACGC.UUUUU...UG....U..G.-...-..-.--...--...................GCGUGUUAUACC..U..G-.AGGGAGAAAAGCCCCGAGGGACA.GUUUCACUUGGC-
NZ_LDZV01000001.1/4146896-4146688   GUAGC-UCGUAUAAUU-UUG.G..GAAUAAGGCCCAACCGUUUCUACCAG.GUGACCGUA--AAUCAC..C.U-GA-CUACGAGUG-A--AAGUGCGU.CU-AGG-GUUCC--GUCUCUU.UC..U.UU.CCU...A...UU.CC.A...A.GA.A.UAGGGUU----.........................................................................................................................G-GAAGA-.AAGCUG-GUCCGAGCGACGCAG.-GCACCA.UGG--...--....-..-.-...-..-.--...--...................AUGUGUCACACC..U..A-.AGGGAUAAAAGCCCAGAGGGACA.GUUUCACUUGGC-
NZ_LDCN01000005.1/196884-197093     GUAGC-UCGUAUAAUU-UUG.G..GAAUAAGGCCCAACCGUUUCUACCAG.GUGACCGUA--AAUCAC..C.U-GA-CUACGAGUG-A--AAGUGCGU.CU-AGG-GUUCC--GUCUCUU.UC..U.UU.CCU...A...UU.CC.A...A.UC.A.UAGGGUU----.........................................................................................................................G-AAAGA-.AAGCUG-GUCCGAGCGACGCAG.-GCACGA.AUGA-...--....-..-.-...-..-.--...--...................AUGUGUCACACC..U..A-.AGGGAAAAAAGCCCAGAGGGACA.GUUUCACUUGGC-
NZ_AUCA01000022.1/31563-31754       UCGGC-UCGUAUAAUC-GCG.G..GAAUACGGCCCGCAAGUCUCUACCAG.GCAACCGUA--AAUUGC..C.U-GA-CUACGAGUG-G--AAGCACAU.CU-AGG-GUUCC--GUCGCGG.UU..C.AU.UCG...U...GA.--.-...-.--.-.-----------.........................................................................................................................CCGGCGA-.GU-CUG-GACCGAGCGAUGUGA.-GCAC--.AUG--...--....-..-.-...-..-.--...--...................--GUGCUACACC..U..U-.UGGGAGAAAAGCCCGGGAGGAUAGGUUUCACUUGGC-
2205844349/207-389                  AUAAU-UCAUAUAUUU-CUC.A..UGAAAUGGAUGAGAAGUUUCUACC-A.AUGACCAAU--GAUCAU..U.--GU-CUAUGAA-G-A--AAGUGUAU.CU-AGG-GUUCC--GAAGA--.UU..U.AU.---...-...--.--.-...-.--.-.-----------.........................................................................................................................---UCU--.UG-CUG-GACCAAGCGAUACAG.-AUGCUU.AUAAU...--....-..-.-...-..-.--...--...................CAGCGUCACACC..A..A-.AGGGAUAAAAACCCAGAUGGAUAGGUUUCAUUCAGC-
NZ_HG764817.1/2300422-2300610       AAAGC-UCAUAUAAUU-CUC.A..UAAUAUGGUUGAGAAGUUUCUACGAA.AUGACCGUA--AAUCAU..U.U-AG-CUAUGGGCG-A--AAGUGUAC.CU-AGG-GUUCC--GAAGGCA.AG..-.--.---...-...--.--.-...-.--.-.-----------.........................................................................................................................--UCCUU-.GU-CUG-GACCAAGCGGUACAG.-AUGUUG.UCUAG...--....-..-.-...-..-.--...GA...................CAAUAUUACACC..G..A-.AGGGAUAAAAGCCCAGUCGGGUAGGUUUCGCUUGAC-
NZ_ACJM01000008.1/145244-145422     AGCGC-UCGUAUAAUU-UCA.G..GAAUAUGGCCUGAUAGUCUCUACCAG.AUAACCGUA--AAUUAU..C.U-GA-CUACGGGG--G-AAAGUGCGC.CU-AGG-GUUCC--G---CCG.CG..C.AA.G--...-...--.--.-...-.--.-.-----------.........................................................................................................................C-GGG---.---CAG-GUCCAAGUGGCGCAG.-GCACA-.AU---...--....-..-.-...-..-.--...--...................--GUGCUACACC..G..G-.AGGGAUAAAAGCCCAGACGGGUAGGUUUCACUCGAC-
NZ_CCEZ01000007.1/57839-57653       GUUAC-UCGUAUAAUU-UCU.A..GAAUAUGGCUAGAAAGUUUCUACU-A.AUGACCGUA--AAUCAU..U.U-AG-CUAUGAGUG-A--AAGUGUAC.CU-AGG-GUUCC--GAAGAAU.A-..-.--.---...-...--.--.-...-.--.-.-----------.........................................................................................................................A-UUCUU-.GU-CUG-GACCAAGCGGUACAA.-AUAUUG.GACUA...A-....-..-.-...-..-.--...--...................CAAUAUUACACC..G..A-.AGGGAGAAAAGCCCAGACGGGUAGGUUUCGCUACAC-
NZ_LN874948.1/553623-553435         UAAGC-UCAUAUAAUU-CUC.A..UAAUAUGGUUGAGAAGUUUCUACUAA.AUGACCGUA--AAUCAU..U.U-GG-CUAUGGGCG-A--AAGUGUAC.CU-AGG-GUUCC--GAAGGAU.-A..-.--.---...-...--.--.-...-.--.-.-----------.........................................................................................................................-UUCCUU-.GU-CUG-GACCAAGCGGUACAG.-AUGUUG.UAUUG...UA....-..-.-...-..-.--...--...................CAAUAUUACACC..G..A-.AGGGAUAAAAACCCAGUCGGGUAGGUUUCGCUUAAC-
NZ_KI912094.1/668578-668311         UGACC-UCAUAUAAAU-GUG.G..GAAU-UGGCCCAUAAGUUUCUACCAG.AUAGCCGUA--A-CUGU..C.U-GA-CUAUGAGGG-A---AGUGUAU.CU-AGG-GUUCCGCAAUCAUC.AA..U.UG.AGA...G...UU.GA.A...A.AU.Ugauaguugauagucuaguaaagguuuuaauccuuuuaacuaucaacuaucaauuauaaauuaucaacug................................................................GUAUGUUU.GG-CUG-GUCCAAGCGAUACAG.-AUAA--.-UAG-...--....-..-.-...-..-.--...--...................--AUAUUACACC..G..A-.AGGGAUAAAAGCCCAGGCGGGGAGGUUCUGCUCUUA-
NC_014378.1/2441205-2441038         UAGCC-UCAUAUAACU-GUG.G..GAAUAAGGCCUACGAGUUUCUACCAG.GUAGCCGUA--AACUAC..C.U-GA-CUAUGAGGG-A---AGUGUAC.CU-AGG-GUUCC--GUA----.UU..U.U-.---...-...--.--.-...-.--.-.-----------.........................................................................................................................-----UA-.GU-CAG-GUCCAAGCGGUACAA.-UU----.AU---...--....-..-.-...-..-.--...--...................------AACACC..G..A-.AGGGAGAAAAGCCCAGGCGGGGAGGUUCUGCUCUUA-
P_1C_Sed_2_UnCty_1006277/1110-1286  GUACC-UCAUAUAAUU-CCG.G..UAAUAAGGUCCGGAAGUACCUACCAG.GUAGCCGAU--AACUAU..C.U-GA-CUAUGAGGG-A---AGUGUAC.CU-AGG-UGGCC--GCAUUU-.UA..U.--.---...-...--.--.-...-.--.-.-----------.........................................................................................................................U-AAAUG-.GC--UG-GUUCGAGCGGUACAG.-AUA---.ACU--...--....-..-.-...-..-.--...--...................---UAU-ACACC..G..A-.AGGGAUAAAAGCCCAGGCGGGUAGGUUCUACUCUUA-
NC_019978.1/2611557-2611384         AGACC-UCAUAUAAUA-GUG.A..GAAUAAGGCUCACAUGUUUCUACCGG.GUAGCCGUA--AACUAC..C.U-GA-CUAUGAGGG-A---AGUGUAU.CU-AGG-GUUCC--AC--ACA.UC..A.AA.G--...-...--.--.-...-.--.-.-----------.........................................................................................................................U-G-----.---UAG-GUCCAAGCGAUACAA.-AU----.UUUU-...--....-..-.-...-..-.--...--...................----AUUACACC..G..G-.AGGGAUAAAAGCCCAGGCGGGGAGGUUCUACUCUUA-
JGI12269J14319_10010382/1126-1302   GGAGU-UCAUAUAACC-GCG.G..AAAUAUGGUCCGCAAGUUUCUACCGG.GCUACCGUA--AAUGGC..C.U-GA-CUAUGAGCG-A--AAGUGUAC.CU-AGG-G---C--AAG.........-.--.---...-...--.--.-...-.--.-.-----------.........................................................................................................................------U-.GA-CUU-GUCCGAGUGGUACAG.-AUUUGA.UUGAA...AA....A..-.-...-..-.--...--...................UCAAAUUACACC..G..A-.AGGGAUAAAAGCCCAGGCGGGUAGGUUUCACUCUUA-
NZ_AGAF01000124.1/36343-36165       GGAGU-UCAUAUAACC-GCG.G..AGAUAUGGUCCGCAAGUUUCUACCAG.GCUACCGUA--AAUGGC..C.U-GA-CUAUGAGCG-A--AAGUGUAC.CU-AGG-G---C--AAG.........-.--.---...-...--.--.-...-.--.-.-----------.........................................................................................................................------U-.GA-AUU-GUCCGAGUGGUACAG.-GUUUGA.UUGAG...GU....A..A.A...-..-.--...--...................UCAAACUACACC..G..A-.AGGGAUAAAAGCCCAGGCGGGUAGGUUUCACUCUUA-
3300000501_104317/308-551           AAAAC-UCGUAUAAGC-UUU.C..GAAUAGGGCGAAGGCGUCUCUACCAG.GUGACCGUA--AAUCAC..AaUAGG-CUACGAGUG-G--AAGUGCAU.CUUAGG-GAUUC--ACCUGCU.AG..U.GU.UUU...U...AA.Ggggaagaauuucucuugaauauaaagucucuuuauugaguuauug....................................................................................................A-GCAGG-.GU-UUG-AACCGAGUGAUGCAA.AGUGUAU.AU---...--....-..-.-...-..-.--...--...................UUAUACUACACC..G..U-.AGGGCUAAAAUCCCAGGCGGAGAGGUUCCACUCUUA-
SL_8KL_010_SED_10008549/6843-6511   UGAUC-UCAUAUAAUU-GUG.A..GAAUAUGGCUCACAAGUAUCUACCAG.GUAGCCGUA--AACUAC..C.U-GC-CUAUGGGAG-A--AAGAGUAU.CU-AGG-GUUCC--CGCAU--cccuucuaugucuucauaauggcuuuuuuacauggcauuauuauguggcauuauuauggccuaauuauuagggccuaacuguggucuuaccaugaccggcugugcccgaccaugccauauauaugucauugucaugauugccaugauugcuccgacuguauggaa......caggC-.-CGCGG-GUCCGAGCGAUACUA.U------a-----...--....-..-.-...-..-.--...--...................------AACACC..G..C-.AGGGAUAAAAGCCCAGACGGGUAGGUUCCUCUCGUA-
NC_014209.1/657610-657796           UUCAC-UCAUAUAAUC-UCG.A..GAAUAUGGCUCGAGAGUCUCUACCGA.ACAACCGUA--AAUUGU..U.C-GA-CUAUGAGUG-A--AAGUGUAC.CU-AGG-GUUCC--AGCCUA-.UU..U.G-.---...-...--.--.-...-.--.-.-----------.........................................................................................................................--UAGGU-.GU-UCG-GACCGAGCGGUACAG.-GUAUAU.UUUU-...--....-..-.-...-..-.--...--...................AUAUACCACACC..U..U-.AGGGACAAAAGCCCGGGAGGAUAGGUUUCACUCGUA-
NZ_ARZA01000203.1/41685-41471       GUCGC-UCAUAUAAUU-CUU.G..GAAUAUGGCCGAGAAGUUUCUACCAA.GUGACCGUA--AAUCAC..U.U-GA-CUAUGAGUG-G--AAGUGUAC.CU-AGG-GUUCC--GGAGAAA.UA..U.CU.UUA...U...UA.UU.U...A.UA.U.ACUUGUA----.........................................................................................................................U-UUCUC-.GA-CUG-GUCCAAGUGGUACAG.-GUAUUA.CUUUU...UU....A..G.-...-..-.--...--...................UAAUAUUACACC..G..U-.GGGGAUAAAAGCCCGGUCGGGUAGGUUUCACUUAUA-
NZ_JXLL01000037.1/1840-2043         UACAC-UCAUAUAAUC-CCU.G..GAAUAUGGCUGGGGAGUUUCUACCAG.GCAACCGUA--AAUUGC..C.U-GA-CUAUGAGUG-A--AAGUGUAC.CU-AGG-GUUCC--GAAAAAC.CU..U.AC.UCU...U...AU.GU.-...-.--.-.--------AAU.........................................................................................................................G-UUUUU-.GU-CUG-GUCCGAGCGGUACAG.-GUAUUA.CUAUG...UG....-..-.-...-..-.--...--...................UAAUAUCACACC..G..A-.GGGGAUAAAAGCCCGGUCGGGUAGGUUUCACUUAUA-
NZ_AZTB01000004.1/69739-69942       AUCAC-UCAUAUAAUC-CCU.G..GAAUAUGGCCGGGGAGUCUCUACCAA.GCAACCGUA--AAUUGC..U.U-GA-CUAUGAGUG-A--AAGUGUAC.CU-AGG-GUUCC--GGAAAAC.UU..C.AC.UUU...U...AU.GU.-...-.--.-.--------AAU.........................................................................................................................G-UUUUC-.GU-CUG-GUCCGAGCGGUACAG.-GUAUUA.CCAUG...UG....-..-.-...-..-.--...--...................UAAUAUCACACC..G..A-.GGGGAUAAAAGCCCGGUCGGGUAGGUUUCACUUAUA-
NZ_KK211288.1/138789-138607         UUGAC-UCGUAUAAUG-UCG.A..UAAUAGGGUUCGACAGUCUCUACAGA.AUGACCGUA--AAUCAU..U.C-UA-CUAUGAGUG-A--AAGUGUAC.CU-AGG-GUUCC--AUCCUA-caua.-.--.---...-...--.--.-...-.--.-.-----------.........................................................................................................................--AUG---.GA-AAG-GUCCGAGCGGUACAG.-GCAUUA.AU---...--....-..-.-...-..-.--...--...................AGAUGCUACACC..G..A-.GGGGAGAAAAGCCCGGGCGGAUAGGUUUCACUUAUA-
SL_8KL_010_SED_10001500/1886-1690   GUACC-UCAUAUAACG-GUG.A..GAAUAUGGCUCACAAGUCUCUACCAG.ACUGCCGUA--AACGGU..C.U-GA-CUAUGGGGG-A---AGUGUAC.CU-AGG-UUUCCGCAUAGCUA.GG..A.UA.AGU...A...UG.UC.-...-.--.-.-----------.........................................................................................................................U-AUCUAU.GG-CUG-GUCCAAGCGGUACAG.-AUAUAU.A----...--....-..-.-...-..-.--...--...................UUAUAUUACACC..G..A-.AGGGAUAAAAGCCCAGGCGGGGAGGUUCUACUCAUA-
SL_6KL_011_BRINE_1003705/4100-3873  GUACC-UCAUAUAACG-GUG.A..GAAUAUGGCUCACAAGUCUCUACCAG.ACUGCCGUA--AACGGU..C.U-GA-CUAUGGGGG-A---AGUGUAC.CU-AGG-UUUCCGCAUAUAUA.GA..A.UA.CAU...G...AU.AAguaugccuauagaauauaggauaaguauguc.................................................................................................................U-AUCUAU.GG-CUG-GUCCAAGCGGUACAG.-AUAUAU.A----...--....-..-.-...-..-.--...--...................UUAUAUUACACC..G..A-.AGGGAUAAAAGCCCAGGCGGGGAGGUUCUACUCAUA-
NZ_KB900621.1/68344-68652           AUACC-UCAUAUAAUA-GUG.A..GAAUAAGGCUCACAAGUUUCUACCGG.GUAGCCGUA--AACUAC..C.U-GC-CUAUGAGGG-A---AGUGUAC.CU-AGG-GUUCCGUACUAAAG.AG..C.AA.UUG...A...AA.AU.G...U.AU.Aauugagaauugauaauuuagauauaauaccuuuaaauuuuuuaaggcuuuaauuaucaauuguuaauuagcaauuguuu......................................................U--UAAGUuGU-CUG-GUCCAAGCGGUACAG.-GUAUUA.AUGUU...UA....A..Uagcuauacacuuagcugauu................AUAUAUUACACC..G..A-.AGGGAUAAAAGCCCAGGCGGGGAGGUUCUACUCUGA-
NZ_JYNH01000001.1/151717-151499     GGAGU-UCAUAUAACC-GCG.G..UGAUAUGGUCCGCAAGUUUCUACCAG.GCUGCCGUA--AAUAGC..C.U-GA-CUAUGAGCG-A--AAGUGUAC.CU-AGG-GCAAU--UGACUUG.UA..C.UA.GUA...A...GA.CG.G...U.CA.A.CCGUCGCUAGC.........................................................................................................................C-AAGUU-.UU-CUUUGUCCGAGUGGUACAG.-AUUUGA.UUGAG...CA....A..-.-...-..-.--...--...................UCAAAUUACACC..G..A-.AGGGAUAAAAGCCCAGGCGGGUAGGUUUCACUCUGA-
JGI12104J13512_1005492/3825-4060    GAUGC-UCGUAUAAAC-UCU.U..GAAUAUGGCAAGAGUGUCUCUACCAA.GUGACCGUA--AAUCAC..AaUAGG-CUACGAGUG-G--AAGUGCAU.CUUAGG-GAUUC--ACUUAUU.CG..G.AA.UAA...A...UA.UU.A...U.AA.Ucaggacuaauauuugaagcaugaaguucag.......................................................................................................A-AUAAG-.GU-UAG-AACCAAGUGGUGCAA.AGUAUAA.UAA--...--....-..-.-...-..-.--...--...................UUAUACUACACC..G..G-.AGGGCUAAAAGCCCAGGCGGAGAGGUUCCACUCUGA-
NZ_AURB01000093.1/4918-5102         AGUGC-UCGUAUAAUC-GCG.G..GAAUAUGGCCCGCAAGUUUCUACCAG.GCAACCGAG--AAUUGC..C.U-GA-CUACGAGUG-G--AAGCGCAU.CU-AGG-GUUCC--GCACCGC.UU..U.--.---...-...--.--.-...-.--.-.-----------.........................................................................................................................U-CGGUG-.GA-CUG-GUCCAAGCGAUGCGA.-CGCACG.A----...--....-..-.-...-..-.--...--...................CGUGCGUACACC..A..U-.AGGGAGAAAAGCCCAGAUGGACAGGUUUCACUUGGA-
NZ_JYCD01000011.1/21576-21367       CAAGC-UCGUAUAAUU-UUG.G..GAAUAUGGCCCAUAAGUUUCUACCAG.GUGACCGUA--AAUCGC..C.U-GA-CUACGAGUG-A--AAGAGCGC.CU-AGG-GUUCC--GUUUUGC.CC..G.CC.GGU...C...CG.UG.U...C.GC.Ggccgucc-----.........................................................................................................................GGCAAAA-.GU-CCG-GUCCGAGCGGCGCUG.-GCACGU.CAU--...--....-..-.-...-..-.--...--...................UCGUGCUACACC..U..G-.AGGGAAAAAAGCCCAGAGGGACAGGUUUCACUUGGA-
NZ_JQMH01000018.1/472445-472654     CAAGC-UCGUAUAAUU-UUG.G..GAAUAUGGCCCAUAAGUUUCUACCAG.GUGACCGUA--AAUCGC..C.U-GA-CUACGAGUG-A--AAGAGCGC.CU-AGG-GUUCC--GUUUUGC.CU..G.CC.GGU...C...CG.UG.U...C.GC.G.GCCGucc----.........................................................................................................................GGCAAAA-.GU-CCG-GUCCGAGCGGCGCUG.-GCACGU.CAU--...--....-..-.-...-..-.--...--...................UCGUGCUACACC..U..G-.AGGGAAAAAAGCCCAGAGGGACAGGUUUCACUUGGA-
NZ_KE695649.1/474603-474812         CAAGC-UCGUAUAAUU-UUG.G..GAAUAUGGCCCAUAAGUUUCUACCAG.GUGACCGUA--AAUCGC..C.U-GA-CUACGAGUG-A--AAGAGCGC.CU-AGG-GUUCC--GUUUUGC.CU..G.CC.GGU...C...CG.UG.U...C.GC.G.GCC----GUCC.........................................................................................................................GACAAAA-.GU-CCG-GUCCGAGCGGCGCUG.-GCACGU.CAU--...--....-..-.-...-..-.--...--...................UCGUGCUACACC..U..G-.AGGGAAAAAAGCCCAGAGGGACAGGUUUCACUUGGA-
NZ_AXAR01000006.1/43412-43212       GGAAC-UCGUAUAAUC-ACG.G..GAAUAUGGCCCGUAAGUCUCUACCAG.GCAACCGUA--AAUUGC..C.U-GA-CUACGAGUG-A--AAGCACAU.CU-AGG-GUUCC--GUCGCGA.UG..C.GG.CCA...U...UG.A-.-...-.--.-.--GCGGCCUCG.........................................................................................................................U-CACGA-.GU-CUG-GACCGAGCGAUGUGG.-GCAA--.AUA--...--....-..-.-...-..-.--...--...................--UUGCUACACC..U..U-.UGGGAGAAAAGCCCGGAAGGACAGGUUUCACUUGGA-
NC_009633.1/951531-951728           AAGAC-UCAUAUAAUG-UCG.A..UAAUAGGGUUCGACAGUUUCUACAGG.AUCACCGAA--AAUGAU..U.C-UA-CUAUGAGUG-A--AAGUGUAC.CU-AGG-GUUCCG-UUCUUCU.UA..U.AU.GAU...A...CA.UG.A...G.--.-.-----------.........................................................................................................................A-GAAGA-.AG-CAG-GUCCGAGCGGUACAA.-GCAUAU.C----...--....-..-.-...-..-.--...--...................AUAUGCGACACC..G..A-.AGGGAUAAAAGCCCAGGCGGAUAGGUUUCACUUCGA-
NZ_AGJB01000015.1/46635-46455       AGUGU-UCAUAUAAUA-GCA.G..AGAUAGGGUCUGUAAGUUUCUACCGG.GCUGCCGUA--AAUGGC..C.U-GA-CUAUGAGCG-A--AAGUGUAC.CU-AGG-GUUGA--G------.GU..C.AA.---...-...--.--.-...-.--.-.-----------.........................................................................................................................--------.GC-CUA-AUCCAAGUGGUACAG.-AUUCAG.AGUCG...AU....-..-.-...-..-.--...--...................CUGAAUUACACC..G..A-.AGGGAUAAAAACCCAGGCGGGUAGGUUUCUCUCACA-
2016906512/270-444                  UAAGCUUCGUAUAAUC-CCG.A..GAAUAUGGCUCGGGAGUUUCUACCAG.GCAACCGUA--AAUUGC..C.U-GA-CUACGAGCG-G--AAGAGCUC.CUUAGG-GUCGA--A------gg-..-.--.---...-...--.--.-...-.--.-.-----------.........................................................................................................................--------.-------AUCCAAGCGGAGCUG.-GCAAGA.UUGUU...GA....-..-.-...-..-.--...--...................UCUUGCUACACC..G..A-.AGGGAUAAAAGCCCAGGCGGGUAGGUUCCCUCGUAA-
GBSCECS77_contig00594/355-181       UAAGCUUCGUAUAAUC-CCG.A..GAAUAUGGCUCGGGAGUUUCUACCAG.GCAACCGUA--AAUUGC..C.U-GA-CUACGAGCG-G--AAGAGCUC.CU-UAG-GGUCU--A------.AA..-.--.---...-...--.--.-...-.--.-.-----------.........................................................................................................................--------.-----G-AUCCAAGCGGAGCUG.-GCAAGA.UUGUU...GA....-..-.-...-..-.--...--...................UCUUGCUACACC..G..A-.AGGGAUAAAAGCCCAGGCGGGUAGGUUCCCUCGUAA-
ASOZ01000001.1/34567-34354          CAAGC-UCGUAUAAAC-UUC.U..GAAUAUGGCAGAAGUGUAUCUACCAG.GUGACCGUA--AAUCACgaC.A-GG-CUACGGGUG-G--AAGUGCAC.CUUAGG-GAUUC--GUUCUAA.AA..A.GA.UCA...C...UU.AA.A...A.UA.C.UGUCAUUAGAA.........................................................................................................................U-CAGAA-.---UAG-AACCAAGUGGUGCAA.AGUAUAU.UU---...--....-..-.-...-..-.--...--...................UUGUACUACACC..G..G-.AGGGUUAAAAUCCCAGGCGGAGAGGUUCCACUCUAA-
SakLake120mDRAFT_c0014727/260-486   GGAAC-UCGUAUAAAC-UCU.U..GAAUAUGGCAAGGGUGUUUCUACCAG.GUGACCGUA--AAUCACgaC.A-GG-CUACGAGUG-G--AAGUGCAC.CUUAGG-GAAUCGCUUAUUUA.AG..U.UG.AUU...C...AU.AU.UuguA.AA.U.AUUGUAUACGC.........................................................................................................................UUAGAUAA.GAUUAG-AACCAAGUGGUGCAA.AGUAUAU.UUAUU...--....-..-.-...-..-.--...--...................UUAUACUACACC..G..G-.AGGGUUAAAAUCCCAGGCGGAGAGGUUCCACUCUAA-
SaLa_GLZXY3L01C2NYU/95-322          GGGAC-UCGUAUAAAC-UCU.U..GAAUAUGGCAAGAGUGUUUCUACCAG.GUGACCGUA--AAUCACgaC.A-GG-CUACGAGUG-G--AAGUGCAC.CUUAGG-GAAUCGCUUAUUUA.AG..C.UG.AUU...U...AU.AU.U...U.GU.U.Aauauuauauuaugc.....................................................................................................................UUAGACAA.GAUUAG-AACCGAGUGGUGCAA.AGUAUAU.UUAUU...--....-..-.-...-..-.--...--...................UUAUACUACACC..G..G-.AGGAUUAAAAGCCCAGGCGGAGAGGUUCCACUCUAA-
SakLake120mDRAFT_c0028370/1394-1621 GCAAC-UCGUAUAAAC-UCU.U..GAAUAUGGCAAGGGUGUUUCUACCAG.GUGACCGUA--AAUCACgaC.A-GG-CUACGAGUG-G--AAGUGCAC.CUCAGG-GAAUCGCUUAUUUA.AG..C.UG.AUU...U...AU.AU.U...U.GU.U.Aauauuauauuaugc.....................................................................................................................UUAGACAA.GAUUAG-AACCGAGUGGUGCAA.AGUAUAU.UUAUU...--....-..-.-...-..-.--...--...................UUAUACUACACC..G..G-.AGGAUUAAAAGCCCAGGCGGAGAGGUUCCACUCUAA-
taComm3_FNHH33628_b1/284-47         UAAGC-UCGUAUAAAC-UCU.U..GAAUAGGGCAAGAGUGUCUCUACCAA.GUGACCGUA--AAUCAC..CaUAGG-CUACGGGUG-G--AAGUGCAU.CUUAGG-GAUUCACUUAUUCU.GA..A.AA.UAU...U...UU.AG.A...U.AUugaugaacaagaucuaauuaucgaauuca..........................................................................................................--GAAUAA.GA-UUGGAACCAAGUGACGCAA.AGUAUAA.UAAA-...--....-..-.-...-..-.--...--...................UUAUACUACCCC..G..G-.AGGGUUAAAACCCCAGGCGGAGAAGUUCCACUCUAA-
NZ_JNFS01000002.1/13707-13912       AUGAC-UCGUAUAAUUCUUG.G..GGAUAUGGCCCAUAAGUUUCUACCAG.AUGACCGAUUAUCUUAU..C.U-GA-CUACGAGUG-A--AAGUGCAU.CU-AGG-GUUCC--GCUUUUG.UC..A.UC.CGU...U...UG.UU.G...A.--.-.-----------.........................................................................................................................C-AAGAG-.GG-CUG-GUCCAAGCGAUGCAA.-GCUUUG.UUAUA...UA....-..-.-...-..-.--...--...................CAAAGCUACACC..U..G-.AGGGAUAAAAACCCAGAAGGACAGGUUUCACUUGAA-
NZ_AFRV01000006.1/544448-544244     AUGAC-UCGUAUAAUUCUUG.G..GGAUAUGGCCCAUAAGUUUCUACCAG.AUGACCGAUCAUCUUAU..C.U-GA-CUACGAGUG-A--AAGUGCAU.CU-AGG-GUUCC--GCUUUUG.UC..A.UC.CGU...U...UG.UU.G...A.--.-.-----------.........................................................................................................................C-AAGAG-.GG-CUG-GUCCAAGCGAUGCAA.-GCUUUG.UUAUA...UA....-..-.-...-..-.--...--...................CAAAGU-ACACC..U..A-.AGGGAUAAAAACCCAGAAGGACAGGUUUCACUUGAA-
NZ_KB894300.1/60175-59967           AUGAC-UCGUAUAAUUCUUG.G..GGAUAUGGCCCAUAAGUUUCUACCAG.AUGACCGAUAAUCUCAU..C.U-GA-CUACGAGUG-A--AAGUGCAU.CU-AGG-GUUCC--GUUUUUG.UC..G.CU.CGU...U...UU.UU.G...A.--.-.-----------.........................................................................................................................C-AAAAG-.GA-CUG-GUCCAAGCGAUGCAA.-GCUUUG.UUAUG...UA....U..U.A...-..-.--...--...................CAAAGCUACACC..U..A-.AGGGAUAAAAACCCAGAAGGACAGGUUUCACUUGAA-
SL_9KL_010_SED_10016461/2978-2789   GAAUC-UCGUAUAUUU-UCA.G..GGAUAGGGCCUGAAAGUUUCUACCAG.AUGACCGUA--AAUUAU..C.U-GAACUACGAGGG-A--AAGUGUGU.CU-AGG-GUUCCG-GCCCCGG.CU..U.CG.GC-...-...--.--.-...-.--.-.-----------.........................................................................................................................C-CGGGG-.UG-CUG-GUCCAAGUGACACAG.-GCAU--.GAAA-...--....-..-.-...-..-.--...--...................--AUGCUACACC..G..G-.AGGGAUAAAAACCCAGGCGGGCAGGUUUCACUCGAA-
NC_009253.1/2598096-2597914         AUGUU-CCGUAUAUGC-UUG.G..GAAU-UGGCUCAAGUGUUUCUACCGG.GCAACCGUA--A-UUGC..C.C-GA-CUACGGGAGGG-AAAGUGUAC.CU-AGG-GUUCC--ACAACCU.U-..-.--.---...-...--.--.-...-.--.-.-----------.........................................................................................................................U-GGUUG-.GU-UCG-GACCGAGCGGUACAG.-GCGU--.CAGC-...--....-..-.-...-..-.--...--...................--GCGCUACACC..G..AU.AGGGAUAAAAGCCCAGGCGGU.AGGUUUCACUCUAUU
NZ_CAOS01000014.1/3387-3576         UCAUU-CCGUAUAUGC-UUG.G..GAAU-UGGCUCAAGUGUUUCUACCGG.GCAACCGUA--AAUUGC..C.U-GA-CUACGGGAGGG-AAAGUGUAC.CU-AGG-GUUCC--ACAACCC.CC..A.GG.G--...-...--.--.-...-.--.-.-----------.........................................................................................................................GUGGUUG-.GU-UUG-GUCCGAGCGGUACAG.-GCGU--.-UUUU...--....-..-.-...-..-.--...--...................--GCGCUACACC..G..AU.AGGGAUAAAAGCCCAGGCGGU-AGGUUUCACUCUGCU
NZ_AKYF01000026.1/2299-2094         GUAGC-UCGUAUAAUU-UUG.G..GAAUAAGGCCCAUCCGUUUCUACCAG.GUGACCGUA--AAUCAC..C.U-GA-CUACGAGUG-A--AAGUGCGU.CU-AGG-GUUCC--GUUUCUU.UC..C.UA.UUC...G...AA.UA.A...U.AG.G.GUUGA------.........................................................................................................................A-AGAAA-.G--CUG-GUCCGAGCGACGCAG.-GCACG-.AUUGA...--....-..-.-...-..-.--...--...................-UGUGUCACACC..U..A-.AGGGAUAAAAGCCCAGAGGGACAGUUUCACUUGGCG.
NZ_AKIX01000068.1/2444-2235         GUAGC-UCGUAUAAUU-UUG.G..GGAUAAGGCCCAACCGUUUCUACCAG.GUGACCGUA--AAUUAC..C.U-GA-CUACGAGUG-A--AAGUGCGU.CU-AGG-GUUCC--GUCUCUU.UC..U.UU.CCU...A...UA.CC.A...A.UA.A.UAGGGUUG---.........................................................................................................................A-AAGAU-.AG-CUG-GUCCGAGCGACGCAG.-GCACG-.AAUGA...--....-..-.-...-..-.--...--...................-UGUGUCACACC..U..A-.AGGGAUAAAAGCCCAGAGGGACAGUUUCACUUGGCG.
NZ_KB898186.1/247135-247334         CAAGC-UCAUAUAAUC-UUG.G..GGAUAUGGCCCAAAAGUUUCUACCGG.AUGACCAUUGCAAUCGU..C.C-GA-CUAUGAGUG-A--UAGCGUAU.CU-AGG-GUUCC--GUUUCUU.UG..C.CG.UGG...G...CA.--.-...-.--.-.-----------.........................................................................................................................A-GGAAA-.GG-CUG-GUCCGAGCGAUACGG.-GCACAG.GAUGA...--....-..-.-...-..-.--...--...................CUGUGCUACACC..U..AC.AGGGACAAAAACCCAGAAGGACAGGUUCACUUGAGC.
NC_015589.1/1297705-1297890         UGGUU-CCGUAUAUGC-CUG.G..GAAU-UGGCCCGGGCGUUUCUACCGG.GCGACCGUA--A-UUGC..C.C-GA-CUACGGGAGGG-AAAGUGUAC.CU-AGG-GUUCC--ACAGCCC.CC..A.G-.---...-...--.--.-...-.--.-.-----------.........................................................................................................................G-GGUUG-.GU-UCG-GUCCAAGCGGUACAG.-GCGU--.UUU--...--....-..-.-...-..-.--...--...................-UACGCUACACC..G..AC.AGGGAUAAAAGCCCAGGCGGU-AGGUUUCACUCGCUA
NZ_AEVP01000023.1/34081-34267       UAGUU-CCGUAUAUGC-UUG.A..GGAUAUGGCUCAAGUGUCUCUACCGG.GCCGCCGUA--AAUGGC..C.U-GA-CUACGGAAGGG-AAAGUGUAC.CU-AGG-GUUCC--ACAGCCC.GC..G.C-.---...-...--.--.-...-.--.-.-----------.........................................................................................................................G-GGUUG-.GU-UCG-GUCCAAGCGGUACAG.-GCGUU-.-----...--....-..-.-...-..-.--...--...................UUACGCUACACC..G..AU.AGGGAUAAAAGCCCAGGCGGU-AGGUUUCACUUCUGA
NZ_JYHU01000002.1/413421-413238     -AAACCUCAUAUAAAG-UCG.A..UAAUAGGGUUCGACAGUUUCUACAGG.AUAACCGAU--AAUUAU..U.C-UG-CUAUGAGUG-A--AAGUGUAU.CU-AGG-GUUCC--GUUCUU-.--..-.--.---...-...--.--.-...-.--.-.-----------.........................................................................................................................--AAGAAG.AAGCUG-GUCCAAGGGAUACAG.-GCAUUG.CUU--...--....-..-.-...-..-.--...--...................CAAUGCUACACC..G..A-.UGGGAAAAAAGCCCAGACGGAUAGGUUCACUUUAAA.
#=GC SS_cons                        ...<<.<<<<<...<<.<<<.<..<.......>>>>>>>........<<<.<<<<.........>>>>..>.>.>...>>>>>>>........<<<<<.<.........<<...<<<<<<.........................................................................................................................................................................>.>>>>>.......>.>.......>>>>>>...<<<<<<.......................................................>>>>>>....<<..<......<<<.......>>>...>>>.................
#=GC cons                           nnnnC-UCRUAUAAYY-nYG-R--GAAUAnGGCYCRnRAGUYUCUACCRG-RYRACCGUA--AAUYRY--C-Y-GA-CUAYGAGYG-A--AAGYGYAY-CU-AGG-GUUCC--Rnnnnnn-nn--n-nn-nnn---n---nn---------------------------------------------------------------------------------------------------------------------------------------------------n-nnnnn--Gn-YYG-GnCCRAGYGRURCRR--RYRYnn-nnnn--------------------------------------------------nnRYRYYACACC--R--R--AGGGAYAAAARCCCRGRnGGRnAGGUUYCRCUYnnnn
#=GF DUPLICATES NONE
//
